# Supplementary material for: Functional Genomic Analysis of Amphetamine Sensitivity in Drosophila
Source: Front Psychiatry. 2022 Feb 18;13:831597. doi: 10.3389/fpsyt.2022.831597 (PMC8894854; doi:10.3389/fpsyt.2022.831597)
Supplement: Supplementary Table 1 — List of transcripts differentially expressed in response to AMPH in WT and in DAT mutant. [file Table_1.XLSX]

## Sheet: WT response to AMPH
Transcript	meanWT00	meanWT10	log2R	p-val	p-adj
FBtr0006151	10.4751	8.95421	-1.45081	2.61767e-16	1.36725e-13
FBtr0070148	9.58139	9.98151	0.478195	0.00114539	0.0298532
FBtr0070186	4.7333	2.00559	-2.51165	0.000791559	0.0223913
FBtr0070197	4.76305	3.65828	-1.10449	0.00459716	0.0885961
FBtr0070406	3.81981	5.10873	1.67552	0.00352866	0.0722279
FBtr0070564	4.46411	1.29248	-4.16141	3.18452e-06	0.000197081
FBtr0070639	6.40292	5.64324	-0.691752	0.00215798	0.0494721
FBtr0070640	6.41994	5.6583	-0.694305	0.00187355	0.0441809
FBtr0070776	5.29871	3.86798	-1.31193	0.00118698	0.0305005
FBtr0070777	5.48971	8.63438	3.29507	1.03248e-16	9.7215e-14
FBtr0070849	5.3167	6.09661	0.862202	0.00086511	0.0242636
FBtr0070900	4.14392	2.17856	-2.13155	0.000303819	0.0101391
FBtr0070906	7.23194	6.57542	-0.58942	0.00442963	0.0856178
FBtr0070907	7.38625	6.70612	-0.61559	0.00262566	0.0580729
FBtr0070913	4.78925	6.12717	1.78156	0.00155479	0.0380952
FBtr0071107	5.34391	6.23369	0.98943	3.64969e-05	0.00162535
FBtr0071108	5.43579	6.30366	0.966382	3.8961e-05	0.00172344
FBtr0071242	1.83062	4.30152	3.00801	1.66604e-05	0.000798607
FBtr0071398	3.9293	5.21073	1.66665	0.00270109	0.059343
FBtr0071592	10.1675	10.5772	0.486495	0.000951304	0.0262345
FBtr0071593	9.9722	10.3822	0.486791	0.000988398	0.026864
FBtr0071594	10.2286	10.6379	0.486103	0.00095913	0.0263401
FBtr0071624	5.52075	7.15884	1.75053	2.17178e-13	6.81629e-11
FBtr0071625	3.99243	5.78272	2.05876	6.11314e-06	0.000341834
FBtr0071690	7.57532	8.41669	0.998608	0.00294228	0.063478
FBtr0071691	7.50913	8.28565	0.93811	0.00434673	0.0843866
FBtr0071821	5.03943	3.09969	-1.99622	2.62074e-06	0.000169346
FBtr0071866	3.40477	4.87717	1.65327	4.28782e-05	0.00186541
FBtr0071867	4.1492	5.29417	1.2904	0.000504566	0.0151854
FBtr0072025	6.2391	5.14211	-1.03732	1.73774e-05	0.000823987
FBtr0072026	6.15334	5.05751	-1.03739	2.98916e-05	0.00134942
FBtr0072087	5.5339	6.23422	0.795249	0.000426881	0.0131783
FBtr0072102	6.51236	5.40001	-0.954885	0.0053872	0.0991816
FBtr0072185	9.44543	9.91405	0.549843	1.17576e-05	0.000600732
FBtr0072211	7.73736	6.24089	-1.41713	2.24998e-12	5.027e-10
FBtr0072212	7.71477	6.21745	-1.41859	1.79977e-12	4.16221e-10
FBtr0072213	7.687	6.19318	-1.41533	2.49021e-12	5.47099e-10
FBtr0072214	7.73057	6.24089	-1.41032	2.95078e-12	6.37659e-10
FBtr0072215	7.43836	5.91852	-1.44342	6.9782e-12	1.41518e-09
FBtr0072216	7.19853	5.93831	-1.19068	1.29611e-09	1.98666e-07
FBtr0072217	7.64929	6.17317	-1.39731	6.35039e-12	1.30798e-09
FBtr0072218	7.48216	6.01016	-1.39413	2.19023e-11	4.18429e-09
FBtr0072219	7.67814	8.2931	0.71802	0.00154759	0.0380603
FBtr0072239	4.23894	5.50096	1.46163	0.000312806	0.0103343
FBtr0072240	4.21145	5.4948	1.48058	0.000265167	0.00900885
FBtr0072254	6.47341	5.22198	-1.18134	1.07097e-06	8.02134e-05
FBtr0072255	6.39576	5.06039	-1.26915	3.17107e-07	2.76541e-05
FBtr0072265	3.83062	5.40593	1.92886	0.000306432	0.0102005
FBtr0072266	3.9293	5.48069	1.91281	0.000363288	0.0115117
FBtr0072312	5.74489	4.84827	-0.844857	0.00235576	0.0532652
FBtr0072427	5.66252	6.36216	0.838763	0.00509146	0.0953346
FBtr0072436	8.52229	7.8439	-0.587849	0.0021367	0.0491552
FBtr0072738	6.3045	7.52689	1.3398	3.52731e-07	2.98058e-05
FBtr0072739	6.2362	7.46318	1.346	4.3922e-07	3.55202e-05
FBtr0072740	6.3045	7.5316	1.34564	3.84913e-07	3.1712e-05
FBtr0072741	6.36991	7.59386	1.34157	3.18876e-07	2.76541e-05
FBtr0072784	6.04758	5.16544	-0.803683	0.00488476	0.0926488
FBtr0072785	5.97258	4.81781	-1.10445	9.19781e-05	0.00352458
FBtr0073040	8.57795	7.53027	-0.963056	1.3397e-06	9.54591e-05
FBtr0073061	5.15797	1.74432	-3.59496	3.48431e-10	5.75105e-08
FBtr0073062	10.0366	9.2309	-0.70233	0.00291994	0.0632031
FBtr0073066	6.57864	7.6482	1.16769	1.16348e-08	1.54919e-06
FBtr0073067	7.06148	8.12952	1.16431	2.39145e-09	3.50267e-07
FBtr0073068	6.75841	7.81825	1.15731	7.1919e-09	9.87538e-07
FBtr0073215	5.27686	4.32193	-0.922608	0.0029013	0.0629028
FBtr0073392	4.98181	5.91257	1.06791	0.000594736	0.0176971
FBtr0073438	5.15449	3.69616	-1.43949	9.62374e-05	0.00367711
FBtr0073439	8.22614	7.37771	-0.780283	7.76092e-05	0.00309077
FBtr0073591	3.09974	5.22273	2.3304	7.91666e-09	1.07585e-06
FBtr0073705	6.29685	7.76705	2.01232	0.00150818	0.037306
FBtr0073777	3.34539	6.04061	2.91444	3.49024e-10	5.75105e-08
FBtr0073963	5.58329	4.6174	-0.902208	0.00341249	0.070177
FBtr0074030	4.67513	6.22307	2.04355	0.000638233	0.0186196
FBtr0074085	6.48007	7.8563	1.48894	4.22802e-09	6.12459e-07
FBtr0074344	5.46645	4.61147	-0.805949	0.00462777	0.0890559
FBtr0074345	5.66901	4.76315	-0.852974	0.00167564	0.0406036
FBtr0074393	4.35424	2.28232	-2.31684	8.65329e-05	0.00335493
FBtr0074487	4.55541	5.42372	0.967734	0.000886104	0.0246427
FBtr0074515	5.53171	3.1304	-2.44838	1.18146e-09	1.83223e-07
FBtr0074559	8.90157	7.43184	-1.37607	1.08834e-11	2.10979e-09
FBtr0074873	6.60694	7.35287	0.848662	0.000212525	0.00749064
FBtr0074874	6.56174	7.31277	0.854122	0.000218979	0.00763644
FBtr0074875	6.61638	7.36368	0.849638	0.000215535	0.00757649
FBtr0074925	5.29805	3.94431	-1.36249	0.000167002	0.00604787
FBtr0074969	6.84013	6.11485	-0.646993	0.00141325	0.035283
FBtr0075019	4.46625	5.53487	1.28183	0.00258384	0.0574702
FBtr0075020	4.50474	5.59167	1.29511	0.00232596	0.0529548
FBtr0075021	4.48588	5.53487	1.25963	0.00306715	0.0650019
FBtr0075042	7.06786	9.06832	2.23224	1.21777e-06	8.77197e-05
FBtr0075043	7.03124	9.07759	2.28178	1.14321e-06	8.31132e-05
FBtr0075044	7.02296	9.07641	2.28888	1.14752e-06	8.31132e-05
FBtr0075045	6.95396	8.99956	2.28173	1.26818e-06	9.08539e-05
FBtr0075077	6.03711	5.26101	-0.716707	0.00374863	0.0755573
FBtr0075078	6.07407	5.28841	-0.724611	0.00302871	0.0643943
FBtr0075091	3.31709	6.51806	3.52592	1.13565e-13	3.74254e-11
FBtr0075290	9.51645	8.64708	-0.780427	0.000204199	0.0072359
FBtr0075345	6.30747	6.93182	0.733584	0.00286058	0.0622816
FBtr0075369	7.65141	4.57721	-2.85752	1.55873e-12	3.66915e-10
FBtr0075375	9.23747	7.29548	-1.87466	8.78561e-11	1.6085e-08
FBtr0075381	7.21686	5.64425	-1.46807	2.37246e-06	0.000157155
FBtr0075398	4.95967	3.92511	-1.01332	0.00356468	0.0726676
FBtr0075399	4.95967	3.92511	-1.01332	0.00356468	0.0726676
FBtr0075426	10.9905	9.66936	-1.20675	1.96466e-07	2.05541e-05
FBtr0075427	10.9952	9.67418	-1.20673	1.91978e-07	2.03479e-05
FBtr0075552	5.42547	7.25486	2.18407	1.0322e-05	0.000535685
FBtr0075553	5.58433	7.40228	2.17127	1.05588e-05	0.000545829
FBtr0075554	5.59404	7.4223	2.18103	9.50163e-06	0.000497026
FBtr0075555	5.57267	7.37765	2.14788	1.07815e-05	0.000555162
FBtr0075699	4.90011	6.53341	1.80728	1.90657e-07	2.03479e-05
FBtr0075801	4.75423	7.73111	3.1918	5.55849e-13	1.43671e-10
FBtr0075857	4.44578	2.43872	-2.19318	4.2347e-05	0.0018484
FBtr0075969	4.84053	5.67654	0.94878	0.000724855	0.0208171
FBtr0075975	5.20329	2.99145	-2.26341	1.92728e-07	2.03479e-05
FBtr0076001	6.99118	5.88743	-1.02809	6.15034e-07	4.85472e-05
FBtr0076003	6.35348	4.94604	-1.30312	8.33582e-05	0.00328008
FBtr0076022	6.99394	7.70092	0.79192	4.10771e-06	0.000242815
FBtr0076049	2.80735	4.07308	1.5145	0.00265305	0.0584824
FBtr0076050	2.80735	4.07308	1.5145	0.00265305	0.0584824
FBtr0076138	5.6337	4.70612	-0.888102	0.00236189	0.0533124
FBtr0076139	5.9672	5.02507	-0.894988	0.000893294	0.0247903
FBtr0076204	3.90475	4.78589	1.01212	0.00432889	0.0841643
FBtr0076205	3.96494	4.83754	0.998194	0.0042035	0.0822114
FBtr0076206	3.90475	4.78589	1.01212	0.00432889	0.0841643
FBtr0076415	6.25069	7.4828	1.40753	3.1381e-05	0.00141182
FBtr0076416	6.1935	7.42387	1.40746	3.36987e-05	0.00151094
FBtr0076457	6.0281	7.70797	1.79068	6.51279e-15	2.52505e-12
FBtr0076543	9.71666	8.75854	-0.878783	2.40832e-06	0.000157943
FBtr0076544	9.84665	8.88118	-0.886193	2.01238e-06	0.000136037
FBtr0076545	10.3305	9.36242	-0.888115	1.71086e-06	0.000118077
FBtr0076546	9.87042	8.90663	-0.884352	2.06254e-06	0.000138012
FBtr0076557	6.60378	7.29299	0.785357	0.00115802	0.0300492
FBtr0076558	6.61244	7.30465	0.786857	0.00114551	0.0298532
FBtr0076593	5.63337	4.73883	-0.835588	0.00370478	0.0747879
FBtr0076594	5.72728	4.80609	-0.862316	0.00212296	0.0489245
FBtr0076794	7.43363	6.82758	-0.525099	0.00310446	0.0653723
FBtr0076795	7.43119	6.8018	-0.548103	0.00207971	0.0482655
FBtr0076796	7.44196	6.81227	-0.549366	0.00186685	0.0441019
FBtr0076797	7.41974	6.81172	-0.527112	0.00301953	0.0643028
FBtr0076798	7.40277	6.7981	-0.523048	0.0036827	0.074456
FBtr0076810	5.99296	5.15865	-0.778729	0.00380182	0.0762955
FBtr0076811	7.06703	8.23326	1.47648	0.00243012	0.0547586
FBtr0076915	6.45974	5.11209	-1.21688	0.000338392	0.0109331
FBtr0076916	6.56498	5.18429	-1.24317	0.000283499	0.00958228
FBtr0076918	2.19499	4.1357	2.29048	8.44783e-05	0.00330443
FBtr0077060	8.24754	5.57695	-2.62112	4.06752e-21	1.07236e-17
FBtr0077131	9.46617	8.56138	-0.786182	0.00311842	0.0655566
FBtr0077132	9.48029	8.57566	-0.786517	0.00301774	0.0643028
FBtr0077133	9.41578	8.52662	-0.770579	0.00380262	0.0762955
FBtr0077221	5.68102	6.47913	0.897485	7.9515e-05	0.00314765
FBtr0077300	7.93352	6.86342	-0.911859	0.0046722	0.089679
FBtr0077303	10.384	9.68164	-0.606618	0.00396865	0.0788821
FBtr0077304	11.1905	10.4915	-0.602657	0.00418226	0.0819274
FBtr0077389	4.31098	5.46116	1.2843	0.000126356	0.00469189
FBtr0077425	7.40735	6.68254	-0.645507	0.000464463	0.0141073
FBtr0077470	9.78332	10.2728	0.570197	0.00023376	0.00808773
FBtr0077524	7.17407	9.52533	2.4712	9.63588e-18	1.81457e-14
FBtr0077685	5.34913	6.30351	1.0475	1.54201e-05	0.000757976
FBtr0077705	5.71446	6.50447	0.9622	0.00529717	0.0982489
FBtr0077706	5.65826	6.45696	0.972909	0.00526338	0.0979971
FBtr0077708	5.82836	6.62167	0.96634	0.00508362	0.0953233
FBtr0077720	4.67006	5.62876	1.10002	0.00333202	0.0689524
FBtr0077721	4.67006	5.61198	1.08576	0.00407978	0.0807502
FBtr0077749	2.96896	5.4352	2.83511	3.30917e-07	2.81429e-05
FBtr0077792	4.3023	2.42206	-1.84215	0.0010887	0.0288757
FBtr0077828	7.66926	6.88864	-0.706515	7.05741e-05	0.0028537
FBtr0077920	4.75224	3.41656	-1.33597	0.00060373	0.0179242
FBtr0078016	5.88763	6.81251	1.07037	0.000528198	0.0158604
FBtr0078025	4.75774	1.14624	-4.33405	1.25281e-08	1.65145e-06
FBtr0078210	4.88488	5.66703	0.880913	0.00118663	0.0305005
FBtr0078216	6.16123	7.33954	1.29031	4.4167e-06	0.000255355
FBtr0078217	5.84396	7.0384	1.31024	4.3634e-06	0.000253385
FBtr0078218	6.33189	7.5282	1.30923	2.40666e-06	0.000157943
FBtr0078219	6.30079	7.47543	1.28682	4.31813e-06	0.000252952
FBtr0078235	3.27126	4.36644	1.26757	0.00292804	0.0632744
FBtr0078238	4.1118	4.96297	0.979125	0.00424469	0.0828942
FBtr0078424	5.31977	3.79807	-1.42035	0.000182011	0.00651977
FBtr0078478	5.28233	3.87868	-1.4339	0.000419167	0.0129706
FBtr0078507	1.38998	6.63385	6.3747	1.17028e-12	2.80485e-10
FBtr0078656	9.78535	8.95926	-0.737022	1.18977e-05	0.000605541
FBtr0078708	4.59426	5.85842	1.38128	4.4636e-05	0.00191734
FBtr0078828	7.03356	5.88502	-1.04539	0.000355866	0.0113584
FBtr0078829	7.06949	5.91387	-1.05184	0.000330629	0.0107085
FBtr0078830	7.14523	5.99334	-1.04831	0.000325168	0.0105576
FBtr0078841	6.20895	3.90399	-2.17593	7.81169e-07	5.98684e-05
FBtr0078848	7.82833	6.71869	-1.06119	1.78302e-06	0.000121781
FBtr0079030	6.5485	7.15363	0.704763	0.00116247	0.0301054
FBtr0079031	6.96491	7.5713	0.704785	0.000692205	0.0199664
FBtr0079053	6.91679	7.43804	0.612803	0.00437018	0.0845928
FBtr0079068	2.57142	4.3258	2.07475	0.000136308	0.00501902
FBtr0079080	3.45544	5.04401	1.78983	9.43969e-06	0.000495753
FBtr0079146	7.45591	6.30373	-1.07698	7.15843e-09	9.87538e-07
FBtr0079147	7.4004	6.27536	-1.04904	1.84759e-08	2.38774e-06
FBtr0079148	7.57198	6.34572	-1.15235	1.44769e-10	2.54446e-08
FBtr0079163	4.73261	2.79992	-2.0199	5.08264e-06	0.00029004
FBtr0079164	4.36656	2.79992	-1.63422	0.000412886	0.0128063
FBtr0079175	9.43694	9.85734	0.507966	0.00124509	0.0317461
FBtr0079176	9.51918	9.93724	0.5059	0.00139386	0.0349314
FBtr0079177	9.23952	9.66151	0.509722	0.00132711	0.0335132
FBtr0079178	9.31013	9.72869	0.506644	0.00157193	0.0384438
FBtr0079194	4.18908	4.99682	0.918659	0.0050538	0.0953065
FBtr0079195	4.29472	5.11065	0.93483	0.0036095	0.0733134
FBtr0079219	4.26494	5.7042	1.99142	0.00177096	0.0424451
FBtr0079220	4.26494	5.72026	2.00708	0.00161153	0.0393393
FBtr0079221	4.26494	5.70765	1.9967	0.0017458	0.0420716
FBtr0079253	2.38998	4.0007	1.78847	0.00149204	0.0370397
FBtr0079263	2.93578	4.18554	1.61779	0.00530672	0.0982489
FBtr0079282	4.54312	6.02889	1.83229	0.000288762	0.00971037
FBtr0079283	7.84186	7.12231	-0.633621	0.00300803	0.0643028
FBtr0079431	3.31709	5.29535	2.56919	0.000102515	0.00389437
FBtr0079441	5.53753	4.48883	-0.992104	0.000877845	0.024497
FBtr0079446	6.69406	5.79165	-0.838606	0.000343978	0.0110864
FBtr0079447	6.69857	5.79888	-0.836928	0.00031276	0.0103343
FBtr0079448	6.82218	5.92361	-0.835718	0.000202487	0.00719457
FBtr0079455	7.3965	5.6275	-1.71504	4.72244e-09	6.76644e-07
FBtr0079471	5.69144	3.70257	-1.98221	6.55011e-09	9.18548e-07
FBtr0079532	7.78105	8.44082	0.777466	0.00121982	0.0312834
FBtr0079595	7.88273	7.11227	-0.678307	0.00143335	0.0356498
FBtr0079602	6.22678	5.41822	-0.758836	0.00306597	0.0650019
FBtr0079603	6.29772	5.52151	-0.720318	0.00393132	0.078282
FBtr0079606	6.17264	4.22531	-1.91452	4.77374e-10	7.67408e-08
FBtr0079638	5.93751	6.46628	0.626138	0.00508326	0.0953233
FBtr0079843	3.30629	5.13769	2.06381	3.13985e-06	0.000195234
FBtr0079844	3.24207	5.1304	2.10774	2.58091e-06	0.000168423
FBtr0079848	6.86648	7.66787	0.917635	0.00036094	0.0114669
FBtr0079876	5.62211	6.49189	0.995853	0.00211954	0.0489245
FBtr0080017	7.69975	8.24435	0.630258	6.07585e-05	0.00251072
FBtr0080095	5.64309	4.02335	-1.53979	4.33676e-06	0.000252952
FBtr0080125	5.05711	2.45345	-2.77492	3.06137e-07	2.69573e-05
FBtr0080129	4.93672	2.48416	-2.61656	2.0923e-07	2.10539e-05
FBtr0080130	6.50625	1.97672	-4.8582	2.46246e-16	1.36725e-13
FBtr0080163	9.43615	10.0368	0.706189	0.00178489	0.0427013
FBtr0080164	9.42567	10.0257	0.705429	0.00179905	0.0429622
FBtr0080276	5.82495	8.05483	2.76366	7.18129e-06	0.000384812
FBtr0080277	5.82495	8.06402	2.76962	6.49709e-06	0.000356853
FBtr0080296	5.38157	6.08455	0.793764	0.00185833	0.0440585
FBtr0080439	6.12074	7.48684	1.49804	3.82421e-06	0.000230186
FBtr0080440	6.15361	7.52318	1.50039	3.71166e-06	0.000224437
FBtr0080441	6.14166	7.51183	1.50252	3.34216e-06	0.000204913
FBtr0080442	6.07459	7.52493	1.56904	1.61521e-07	1.8355e-05
FBtr0080449	6.79484	5.45819	-1.25964	2.32383e-07	2.23596e-05
FBtr0080450	7.59759	4.60932	-2.91509	2.68843e-23	1.18129e-19
FBtr0080474	2.93793	5.39152	2.68319	9.3778e-09	1.26141e-06
FBtr0080495	4.5499	2.89624	-1.68201	0.00152913	0.0376974
FBtr0080587	4.99528	6.13132	1.3516	0.00155346	0.0380952
FBtr0080699	5.79808	4.74114	-0.994496	0.000254323	0.0087688
FBtr0080711	2.97494	4.20807	1.46504	0.00392171	0.0782088
FBtr0080712	3.02561	4.22869	1.41747	0.00471879	0.0902802
FBtr0080763	2.93578	4.17715	1.45015	0.00209003	0.0484197
FBtr0080860	3.7664	5.50806	2.08876	0.00214838	0.049338
FBtr0080873	3.16395	4.60005	1.68361	0.000390547	0.0122576
FBtr0080874	3.04907	4.52664	1.73289	0.000385299	0.0121218
FBtr0080895	8.06155	6.37299	-1.62914	2.74673e-16	1.36725e-13
FBtr0080896	8.07959	6.3896	-1.62951	2.75067e-16	1.36725e-13
FBtr0080897	8.07603	6.39402	-1.62172	3.4474e-16	1.51479e-13
FBtr0080898	8.06155	6.37299	-1.62914	2.74673e-16	1.36725e-13
FBtr0080899	8.02691	6.33941	-1.62996	2.14193e-16	1.36725e-13
FBtr0080900	8.08109	6.3896	-1.63127	3.08239e-16	1.40111e-13
FBtr0080901	8.07959	6.3896	-1.62951	2.75067e-16	1.36725e-13
FBtr0080902	8.04538	6.36099	-1.62594	2.08765e-16	1.36725e-13
FBtr0080903	8.04692	6.36099	-1.62774	2.35418e-16	1.36725e-13
FBtr0080904	8.06155	6.37299	-1.62914	2.74673e-16	1.36725e-13
FBtr0080905	7.95604	6.27011	-1.62778	6.34919e-16	2.53621e-13
FBtr0080906	7.94852	6.2611	-1.62953	4.51567e-16	1.92018e-13
FBtr0080907	7.9908	6.30615	-1.62493	4.92788e-16	2.02998e-13
FBtr0080932	7.33137	9.00345	2.18165	0.000799909	0.0225308
FBtr0080989	7.07944	6.43785	-0.5659	0.00485687	0.0926438
FBtr0081122	9.86579	8.7022	-0.984795	0.00320638	0.0666665
FBtr0081173	5.41409	3.9237	-1.48176	7.52853e-06	0.000401786
FBtr0081207	6.96193	5.04498	-1.87422	4.68664e-14	1.58408e-11
FBtr0081208	6.81437	4.9323	-1.84037	2.70397e-13	8.28923e-11
FBtr0081209	6.83112	4.96727	-1.82134	3.8495e-13	1.12765e-10
FBtr0081219	8.58408	7.55617	-0.95304	1.87159e-05	0.000877984
FBtr0081220	8.57299	7.54296	-0.955212	1.72194e-05	0.000819444
FBtr0081221	8.66797	7.66736	-0.924624	5.48192e-05	0.00230136
FBtr0081222	5.16094	6.54897	1.76401	0.0029942	0.0643028
FBtr0081223	5.20273	6.56915	1.74686	0.00320467	0.0666665
FBtr0081253	6.78237	7.39833	0.719172	0.00199418	0.0465884
FBtr0081254	6.16738	4.4652	-1.57212	4.19346e-05	0.00183648
FBtr0081302	6.56956	4.26007	-2.16652	3.94761e-08	4.86331e-06
FBtr0081364	4.11495	5.24101	1.34172	0.0011738	0.0303392
FBtr0081365	3.53977	4.66904	1.35689	0.00273056	0.0598905
FBtr0081544	5.44494	3.99859	-1.43001	6.72551e-06	0.000366346
FBtr0081553	5.50031	4.59717	-0.876866	0.00418276	0.0819274
FBtr0081711	6.40884	5.00975	-1.33125	7.72468e-06	0.000410592
FBtr0081823	5.32698	3.94616	-1.33845	9.99767e-05	0.00380894
FBtr0081996	3.20244	6.32125	3.84333	8.15664e-07	6.17935e-05
FBtr0081997	3.36425	6.42262	3.77247	6.55585e-07	5.144e-05
FBtr0082060	4.39989	8.36082	4.02282	2.34772e-09	3.47726e-07
FBtr0082158	9.41295	9.98116	0.664011	0.00487044	0.0926438
FBtr0082246	4.07627	5.62336	1.6888	2.67432e-07	2.46823e-05
FBtr0082280	6.58298	5.38858	-1.12125	6.11993e-06	0.000341834
FBtr0082375	6.67657	5.45061	-1.14298	1.78083e-06	0.000121781
FBtr0082403	7.61263	8.27193	0.746623	5.2973e-05	0.00223811
FBtr0082437	5.24596	7.08876	1.95412	5.29161e-13	1.42355e-10
FBtr0082487	4.96943	3.89077	-1.07212	0.00417812	0.0819274
FBtr0082489	6.27164	5.35305	-0.834576	0.000976901	0.0266064
FBtr0082490	6.1416	5.22662	-0.832885	0.00129419	0.0328708
FBtr0082491	6.25937	5.33629	-0.839825	0.000879009	0.024497
FBtr0082492	6.08613	5.17904	-0.826377	0.00150843	0.037306
FBtr0082493	6.2404	5.32819	-0.829595	0.00101764	0.0273208
FBtr0082494	6.07217	5.14915	-0.842648	0.00123747	0.0316132
FBtr0082495	6.2404	5.32819	-0.829595	0.00101764	0.0273208
FBtr0082496	6.25937	5.33629	-0.839825	0.000879009	0.024497
FBtr0082497	6.17502	5.25336	-0.838148	0.00122725	0.0314128
FBtr0082498	6.14852	5.24577	-0.82073	0.0014162	0.0352898
FBtr0082499	6.16191	5.24577	-0.834328	0.00115752	0.0300492
FBtr0082500	6.23377	5.32819	-0.823165	0.00114594	0.0298532
FBtr0082501	6.27164	5.35305	-0.834576	0.000976901	0.0266064
FBtr0082502	6.2404	5.32819	-0.829595	0.00101764	0.0273208
FBtr0082503	6.23377	5.32819	-0.823165	0.00114594	0.0298532
FBtr0082505	3.11328	5.7234	2.87627	1.01648e-11	2.00064e-09
FBtr0082506	3.99409	5.43863	1.66199	6.24273e-05	0.00257161
FBtr0082534	8.6831	9.23471	0.646667	0.00189857	0.0446909
FBtr0082535	8.75049	9.28302	0.625787	0.00199685	0.0465884
FBtr0082569	2.9183	6.38104	3.75287	3.48523e-17	5.1047e-14
FBtr0082570	4.07225	6.29172	2.39957	4.11002e-11	7.63075e-09
FBtr0082572	0.666667	5.00336	5.695	2.08948e-07	2.10539e-05
FBtr0082607	7.74249	9.56883	1.98586	2.49288e-10	4.26769e-08
FBtr0082651	4.31709	9.49874	5.69827	4.00197e-21	1.07236e-17
FBtr0082825	5.19487	3.34969	-1.84207	4.06677e-06	0.000242571
FBtr0082827	5.96164	4.95975	-0.942577	0.000168482	0.00608209
FBtr0082828	5.93843	4.92352	-0.955124	0.000159452	0.00582244
FBtr0082831	5.1303	5.86036	0.844982	0.00518596	0.0969665
FBtr0082833	5.16703	5.92109	0.864307	0.00409233	0.0808772
FBtr0082845	4.23894	5.42981	1.52626	0.00319392	0.0666665
FBtr0082954	8.0699	6.23768	-1.79008	1.0837e-10	1.95689e-08
FBtr0082980	9.01995	7.9852	-0.951975	4.6714e-10	7.60228e-08
FBtr0082982	7.63356	6.50249	-1.07539	6.44348e-06	0.000355389
FBtr0083019	3.9293	4.92543	1.16007	0.00260872	0.0577952
FBtr0083020	4.43077	5.43207	1.15652	0.000955154	0.0262857
FBtr0083021	4.28961	5.3075	1.17318	0.00101628	0.0273208
FBtr0083154	5.05875	8.45263	3.59969	6.57357e-24	4.33264e-20
FBtr0083225	7.99491	5.41447	-2.58876	2.67638e-18	5.88e-15
FBtr0083245	6.18723	7.37432	1.35588	4.31986e-05	0.00187317
FBtr0083246	6.08544	7.25177	1.33398	5.1825e-05	0.00219665
FBtr0083247	5.90428	7.03742	1.30009	8.95872e-05	0.00344297
FBtr0083248	5.94418	7.12385	1.35193	5.98843e-05	0.00248237
FBtr0083255	5.30604	6.28346	1.07398	4.09338e-06	0.000242815
FBtr0083278	5.10099	3.33245	-1.76842	3.56685e-06	0.000216674
FBtr0083279	3.89257	6.66808	2.991	1.31465e-14	4.81383e-12
FBtr0083371	5.24554	6.58475	1.51412	1.23187e-05	0.000624557
FBtr0083700	7.77824	8.66846	0.973182	4.51213e-05	0.00193113
FBtr0083701	8.06265	8.94524	0.965451	4.13896e-05	0.00182474
FBtr0083702	8.0107	8.99699	1.06433	1.63463e-06	0.000114009
FBtr0083703	8.14601	9.16638	1.09859	1.59556e-06	0.000112474
FBtr0083722	6.5953	4.8671	-1.65034	1.14199e-09	1.7921e-07
FBtr0083751	5.23305	3.46059	-1.72926	5.88509e-06	0.000331527
FBtr0083789	5.97534	4.94991	-0.957179	0.000309077	0.0102626
FBtr0083790	5.97267	5.02746	-0.877034	0.0010101	0.0273208
FBtr0083866	5.59488	4.46554	-1.07409	0.00191043	0.0448102
FBtr0083888	4.72607	3.37493	-1.3549	0.000689807	0.0199664
FBtr0083889	4.57142	3.2611	-1.31468	0.00175847	0.0422224
FBtr0083929	6.89377	5.79951	-1.02947	2.64327e-07	2.46823e-05
FBtr0083991	5.80452	6.32029	0.601833	0.00492265	0.0930995
FBtr0084057	6.63178	7.30185	0.786376	0.00166309	0.040448
FBtr0084059	6.19311	6.87673	0.800507	0.00194789	0.0456076
FBtr0084100	5.50242	3.67206	-1.80483	1.48803e-07	1.73586e-05
FBtr0084101	5.38073	3.64718	-1.71086	9.12283e-07	6.87184e-05
FBtr0084205	6.95289	5.52625	-1.32437	6.70375e-07	5.22893e-05
FBtr0084219	3.58161	5.2514	1.85943	1.1165e-06	8.22219e-05
FBtr0084220	3.61725	5.32916	1.90048	6.93471e-07	5.34581e-05
FBtr0084221	3.7664	5.39058	1.80135	1.08123e-06	8.04487e-05
FBtr0084362	5.83127	3.84454	-2.01222	1.67371e-08	2.18444e-06
FBtr0084421	4.51305	2.45345	-2.19313	0.000297194	0.00996849
FBtr0084422	4.25909	2.2692	-2.16404	0.000675896	0.0196248
FBtr0084423	4.44017	2.45345	-2.13202	0.000559333	0.0167191
FBtr0084435	3.73076	5.22006	1.6967	0.000226913	0.00787148
FBtr0084446	4.08225	5.15865	1.22107	0.000496679	0.0149822
FBtr0084447	4.19444	5.3335	1.28841	0.000162477	0.00590021
FBtr0084448	4.24659	5.32388	1.22497	0.000317495	0.010411
FBtr0084449	4.11328	5.21595	1.25171	0.000315652	0.0103764
FBtr0084536	5.17738	4.05419	-1.11357	0.00172057	0.0415395
FBtr0084537	5.26683	4.11853	-1.13671	0.00107663	0.0286711
FBtr0084538	5.38216	4.21585	-1.15163	0.000793418	0.0223958
FBtr0084601	4.66124	3.3563	-1.31617	0.000823522	0.0231464
FBtr0084672	4.31843	5.24103	1.05222	0.00126642	0.0322276
FBtr0084673	4.31843	5.25775	1.07148	0.00109911	0.029035
FBtr0084674	4.24406	5.19399	1.08085	0.00108426	0.0288158
FBtr0084675	4.08264	4.99341	1.0468	0.00278	0.0607728
FBtr0084710	4.60376	6.83536	2.58147	1.86365e-07	2.03479e-05
FBtr0084810	6.57561	4.56994	-1.87083	4.16188e-06	0.000244919
FBtr0084827	2	3.68495	2.14329	0.00137887	0.0346215
FBtr0084994	8.75394	8.02453	-0.629386	0.0034523	0.070885
FBtr0084995	8.85982	8.11242	-0.646666	0.0028868	0.0626915
FBtr0084999	8.70389	7.95801	-0.645281	0.00308196	0.065211
FBtr0085104	4.94538	3.16544	-1.84691	8.69979e-06	0.000458723
FBtr0085173	4.67872	5.50133	0.939975	0.00175394	0.0421905
FBtr0085249	5.00111	6.63473	1.85833	0.000177229	0.00636575
FBtr0085250	5.04777	6.68931	1.86517	0.000136231	0.00501902
FBtr0085251	5.09282	6.74556	1.87805	0.00010662	0.00400417
FBtr0085308	5.73076	4.77439	-0.903718	0.00110749	0.0290816
FBtr0085309	5.65748	4.72042	-0.883705	0.00167003	0.0405422
FBtr0085384	7.88024	6.96478	-0.836444	0.000789249	0.0223913
FBtr0085390	5.35009	6.56862	1.55177	0.00360082	0.0732501
FBtr0085426	1.66667	3.54342	2.86266	0.0031013	0.0653723
FBtr0085455	4.6464	1.83496	-2.87124	9.81432e-06	0.000511353
FBtr0085514	6.83804	5.84735	-1.01204	0.0043629	0.084576
FBtr0085573	5.53555	2.22672	-3.65039	1.47503e-10	2.55839e-08
FBtr0085622	8.27087	8.79863	0.63463	0.00488059	0.0926488
FBtr0085623	8.24578	8.77438	0.635644	0.00491582	0.0930995
FBtr0085624	8.62076	9.1565	0.642036	0.00426208	0.0831106
FBtr0085631	8.13552	8.78973	0.751615	0.000103521	0.0039213
FBtr0085632	8.32884	8.98642	0.754785	8.47487e-05	0.0033052
FBtr0085633	8.25199	8.90993	0.754907	8.62348e-05	0.00335324
FBtr0085634	8.28324	8.94012	0.753831	8.39302e-05	0.00329276
FBtr0085635	8.26775	8.92457	0.754008	8.89063e-05	0.00342679
FBtr0085772	9.1282	8.64918	-0.399213	0.00190304	0.0447163
FBtr0085773	8.8202	8.34529	-0.395276	0.0028632	0.0622816
FBtr0085774	9.21733	8.74019	-0.397177	0.00186467	0.0441019
FBtr0085867	6.41863	4.43679	-1.94174	4.56022e-12	9.54172e-10
FBtr0085911	9.78235	10.4621	0.818649	0.00527524	0.0980793
FBtr0085912	9.82246	10.5005	0.816672	0.00534544	0.0986135
FBtr0085913	9.80872	10.487	0.817045	0.00533175	0.0985738
FBtr0085961	10.0374	10.4385	0.484378	0.00110399	0.0290476
FBtr0085987	6.37706	7.94339	1.95289	0.000263804	0.00898571
FBtr0086060	5.46971	4.14471	-1.28309	0.000106331	0.00400417
FBtr0086061	5.31003	4.00418	-1.27673	0.00016887	0.00608209
FBtr0086123	5.08825	4.02257	-1.02672	0.00277648	0.0607728
FBtr0086133	6.74286	8.43948	2.19882	0.000691391	0.0199664
FBtr0086181	5.20302	7.63589	2.57847	4.09932e-13	1.17472e-10
FBtr0086273	10.1317	10.6554	0.60979	6.92457e-05	0.00281727
FBtr0086274	10.0927	10.6161	0.609607	7.00588e-05	0.00284158
FBtr0086294	5.69852	3.97204	-1.71491	1.08632e-06	8.04487e-05
FBtr0086298	6.75886	8.17961	1.62936	2.20823e-05	0.00101425
FBtr0086299	4.54228	3.0748	-1.4976	0.000445477	0.0136565
FBtr0086300	4.4789	2.99432	-1.53044	0.000450687	0.0137634
FBtr0086325	2.40961	4.55217	2.51109	4.74029e-06	0.00027168
FBtr0086327	6.96386	4.63915	-2.14687	2.03914e-07	2.1e-05
FBtr0086477	8.86267	7.57018	-1.28025	5.78143e-06	0.000328495
FBtr0086536	8.36913	7.76549	-0.537577	0.00381854	0.0764986
FBtr0086538	8.46941	7.86311	-0.540005	0.0034009	0.070177
FBtr0086539	8.45571	7.85516	-0.534158	0.00397941	0.0788821
FBtr0086551	4.65885	5.64422	1.10656	0.000928684	0.0256644
FBtr0086622	4.89257	3.75158	-1.10956	0.00299895	0.0643028
FBtr0086625	5.76046	6.92743	1.26317	2.86307e-07	2.55007e-05
FBtr0086634	3.9443	6.03822	2.22776	2.07244e-12	4.71014e-10
FBtr0086635	4.45142	6.55189	2.20827	6.78035e-15	2.55368e-12
FBtr0086664	8.08758	10.1664	2.45442	3.8885e-06	0.000232992
FBtr0086665	7.90116	9.39714	1.78749	0.000162077	0.00590021
FBtr0086666	6.35397	7.64718	1.74772	0.0025244	0.056593
FBtr0086671	5.51071	6.69179	1.35942	0.000254775	0.0087688
FBtr0086674	5.57404	6.52043	0.992184	0.000322027	0.0105073
FBtr0086675	3.46696	5.81742	2.51095	3.41486e-12	7.26043e-10
FBtr0086676	2.19499	4.69238	2.895	5.21837e-07	4.14958e-05
FBtr0086700	6.59579	3.29498	-3.15434	1.86987e-05	0.000877984
FBtr0086701	6.69558	3.32907	-3.19192	1.57792e-05	0.000769172
FBtr0086728	7.70655	9.10398	1.7207	0.000975363	0.0266064
FBtr0086836	6.12912	6.80909	0.793229	0.00332884	0.0689524
FBtr0086933	7.85985	5.48422	-2.31252	5.26478e-13	1.42355e-10
FBtr0086934	7.85183	5.47509	-2.31253	6.5044e-13	1.64887e-10
FBtr0086935	7.66869	5.30152	-2.30694	8.39686e-13	2.06077e-10
FBtr0086936	7.85823	5.48422	-2.31047	5.08601e-13	1.42355e-10
FBtr0086937	7.85985	5.47509	-2.32067	5.44606e-13	1.4358e-10
FBtr0086981	4.41469	5.23333	0.932292	0.00210317	0.0486385
FBtr0086982	4.41469	5.29026	0.989953	0.000976163	0.0266064
FBtr0086986	6.29114	6.9108	0.721608	0.00352306	0.0722255
FBtr0087042	6.47287	5.0708	-1.31755	0.00110196	0.0290476
FBtr0087078	7.68301	7.01953	-0.583368	0.00453985	0.0876198
FBtr0087204	3.57427	4.6128	1.22007	0.0039761	0.0788821
FBtr0087205	3.57427	4.58824	1.19015	0.00468681	0.0897987
FBtr0087440	7.11534	6.33823	-0.715146	0.00235392	0.0532652
FBtr0087444	5.57235	4.1304	-1.39133	0.000217107	0.00759128
FBtr0087445	5.45726	4.02878	-1.38433	0.00031459	0.0103673
FBtr0087455	4.68583	8.56501	4.34795	2.78819e-14	9.93351e-12
FBtr0087492	3.84053	4.81584	1.14052	0.00310217	0.0653723
FBtr0087547	4.16794	5.24291	1.14396	0.000771544	0.0219665
FBtr0087559	6.29816	7.74507	1.53129	2.28562e-05	0.00104615
FBtr0087560	7.78407	9.12261	1.48812	4.69161e-05	0.00200145
FBtr0087579	7.40928	8.00753	0.679793	2.06762e-05	0.000959696
FBtr0087591	8.10551	9.36107	1.45531	7.83399e-05	0.00311047
FBtr0087592	8.10024	9.35441	1.45393	8.00051e-05	0.00315757
FBtr0087593	8.16545	9.42661	1.46314	8.84652e-05	0.00341979
FBtr0087654	7.00892	8.33671	1.84313	0.00256187	0.0571415
FBtr0087655	6.92236	8.25024	1.84403	0.00258969	0.0574702
FBtr0087656	6.99464	8.34067	1.8669	0.00234052	0.0531945
FBtr0087657	6.9118	8.25133	1.86264	0.00243878	0.0548602
FBtr0087685	4.83931	6.51462	1.82961	1.69132e-07	1.90555e-05
FBtr0087686	4.89574	6.72124	1.97602	3.48592e-08	4.37632e-06
FBtr0087687	5.01008	6.79125	1.9335	2.49204e-08	3.18932e-06
FBtr0087715	2.83062	4.31715	1.97321	0.00375672	0.0756048
FBtr0087716	2.97888	4.32721	1.79757	0.00500444	0.0945107
FBtr0087816	3.71996	4.83178	1.26214	0.001181	0.0304656
FBtr0087875	5.78555	6.84837	1.11979	6.82829e-06	0.00036739
FBtr0087876	5.72404	6.77465	1.10725	1.11012e-05	0.000569401
FBtr0087877	5.83347	6.90647	1.12765	6.79826e-06	0.000367273
FBtr0087878	5.83347	6.91521	1.13666	5.86728e-06	0.000331527
FBtr0087879	5.86338	6.95892	1.14028	1.54677e-05	0.000757976
FBtr0087920	5.03552	3.97531	-1.03918	0.00223218	0.0510843
FBtr0088074	6.19787	7.21644	1.29935	0.00524602	0.097812
FBtr0088116	5.72487	4.83607	-0.844373	0.00386035	0.0772187
FBtr0088191	6.95412	5.31141	-1.7558	0.00203442	0.0473811
FBtr0088245	7.29392	7.82178	0.622943	0.0014015	0.0350561
FBtr0088259	2.70976	4.46235	2.00688	0.000605595	0.0179292
FBtr0088261	3.19624	4.73731	1.80409	0.000324454	0.0105576
FBtr0088315	3.16395	4.5859	1.69676	0.00229713	0.0523889
FBtr0088463	4.4527	5.32707	1.01058	0.00283863	0.0619517
FBtr0088554	7.75924	8.77238	1.17631	0.00325931	0.0676602
FBtr0088592	5.33594	7.03948	1.7872	3.95435e-14	1.37174e-11
FBtr0088764	5.17079	4.10918	-1.02285	0.00253948	0.056738
FBtr0088816	9.56962	7.28433	-2.18523	1.01686e-11	2.00064e-09
FBtr0088834	5.58308	6.30843	0.855738	0.00341224	0.070177
FBtr0088835	5.64959	6.41845	0.893613	0.00182994	0.0434635
FBtr0088836	5.65993	6.39398	0.858628	0.00258612	0.0574702
FBtr0088837	5.65993	6.41416	0.884315	0.00253663	0.056738
FBtr0088905	7.70086	8.60936	1.04762	0.00043768	0.0134487
FBtr0088906	7.56368	8.47669	1.03638	0.000224264	0.00780012
FBtr0088922	3.32576	5.90663	2.83493	1.3534e-09	2.05063e-07
FBtr0088923	3.49728	5.12781	1.79594	8.03424e-07	6.12182e-05
FBtr0088993	6.46695	5.38321	-1.02616	1.84909e-05	0.000873646
FBtr0088996	6.80789	5.69768	-1.0477	3.31007e-06	0.000203894
FBtr0089176	8.97866	9.48556	0.575704	0.00506864	0.0953136
FBtr0089188	6.33661	3.66904	-2.7342	2.59886e-11	4.89402e-09
FBtr0089338	4.77632	6.0172	1.3953	0.000298545	0.00998839
FBtr0089339	4.81992	6.08093	1.40573	0.000275776	0.0093452
FBtr0089340	4.9485	6.1845	1.37886	0.000287696	0.00969927
FBtr0089341	5.02962	6.2581	1.37268	0.000187185	0.00666884
FBtr0089418	0.666667	3.75698	4.87681	0.000183189	0.00654416
FBtr0089419	1	4.161	4.72855	2.9248e-05	0.00132491
FBtr0089428	6.4503	7.43713	1.14751	0.000377685	0.0119106
FBtr0089429	6.46675	7.43513	1.12253	0.000350426	0.0112119
FBtr0089430	6.41146	7.37473	1.11697	0.000374698	0.0118448
FBtr0089431	6.38893	7.39269	1.16754	0.000347198	0.0111357
FBtr0089432	6.38343	7.33101	1.10123	0.000431631	0.0132938
FBtr0089433	6.47787	7.42332	1.09748	0.000405853	0.0126776
FBtr0089434	6.41766	7.3588	1.09451	0.000451054	0.0137634
FBtr0089435	6.4555	7.44234	1.14805	0.000393175	0.0123108
FBtr0089436	6.38887	7.39551	1.16956	0.00032012	0.010471
FBtr0089437	6.40608	7.37806	1.127	0.000345752	0.0111163
FBtr0089509	9.144	8.51276	-0.553729	2.71899e-06	0.000173989
FBtr0089510	9.13885	8.50781	-0.553533	2.9375e-06	0.000187063
FBtr0089511	9.10954	8.4735	-0.558463	3.11045e-06	0.000194322
FBtr0089512	8.97765	8.44488	-0.453763	0.000617547	0.0181303
FBtr0089513	9.09024	8.45517	-0.557549	3.47721e-06	0.000212206
FBtr0089514	9.14147	8.5078	-0.556101	2.59382e-06	0.000168432
FBtr0089515	9.18811	8.55368	-0.557155	2.05632e-06	0.000138012
FBtr0089516	9.10696	8.46946	-0.559879	2.99693e-06	0.00018993
FBtr0089561	6.67825	7.39328	0.806652	5.94449e-05	0.00247193
FBtr0089562	7.1103	7.96889	0.951539	5.22553e-07	4.14958e-05
FBtr0089563	6.74279	7.43788	0.786196	6.64689e-05	0.0027211
FBtr0089564	6.6201	7.38089	0.855382	6.55058e-05	0.00269002
FBtr0089565	6.99887	7.8952	0.989652	1.59545e-07	1.8288e-05
FBtr0089566	7.14495	8.01235	0.960792	3.69013e-07	3.08374e-05
FBtr0089567	7.02455	7.88048	0.949555	6.74457e-07	5.22982e-05
FBtr0089568	6.5781	7.25408	0.768406	0.000107871	0.00402821
FBtr0089628	3.9183	7.57721	3.85508	2.51649e-26	3.31723e-22
FBtr0089735	6.24245	6.96449	0.812122	0.000543756	0.0162904
FBtr0089736	6.24821	6.96944	0.811502	0.000610835	0.0179733
FBtr0089737	6.25397	6.98106	0.816506	0.000563681	0.016811
FBtr0089738	6.24821	6.96944	0.811502	0.000610835	0.0179733
FBtr0089746	7.8698	6.86544	-0.934604	1.62207e-05	0.000786108
FBtr0089747	7.77739	6.78372	-0.924557	2.15203e-05	0.000991889
FBtr0089766	6.56471	8.42837	2.02859	8.27334e-08	1.00054e-05
FBtr0089930	7.67172	6.21011	-1.39163	1.93848e-13	6.23244e-11
FBtr0089931	7.39994	5.86308	-1.47568	8.44195e-13	2.06077e-10
FBtr0089932	6.58826	5.51352	-0.999425	1.40389e-05	0.000698342
FBtr0089933	7.13425	5.99984	-1.05104	1.401e-06	9.92902e-05
FBtr0089934	6.45228	5.38345	-0.995365	2.42523e-05	0.00110621
FBtr0090013	6.02746	7.0523	1.12507	2.64613e-07	2.46823e-05
FBtr0090014	6.01206	7.0501	1.13736	2.01886e-07	2.09549e-05
FBtr0090015	6.03428	7.06036	1.12562	2.77402e-07	2.5179e-05
FBtr0090016	6.04163	7.0687	1.12635	2.40077e-07	2.29326e-05
FBtr0090017	6.01951	7.04938	1.12976	2.83459e-07	2.54187e-05
FBtr0090018	6.02686	7.04459	1.11696	3.26061e-07	2.791e-05
FBtr0090019	6.02746	7.05706	1.13039	2.69629e-07	2.46823e-05
FBtr0090020	6.04163	7.0658	1.12362	2.69318e-07	2.46823e-05
FBtr0090021	6.00514	7.03905	1.1341	2.18542e-07	2.14987e-05
FBtr0090022	6.01206	7.06106	1.1482	1.42976e-07	1.68278e-05
FBtr0090023	6.00514	7.03681	1.13143	2.05794e-07	2.10293e-05
FBtr0090024	6.00514	7.04385	1.13947	2.21865e-07	2.15046e-05
FBtr0090025	6.01206	7.05267	1.14004	1.92952e-07	2.03479e-05
FBtr0090026	6.00514	7.03905	1.1341	2.18542e-07	2.14987e-05
FBtr0090027	6.01951	7.04459	1.12442	2.78875e-07	2.5179e-05
FBtr0090028	6.02746	7.06036	1.13316	2.13957e-07	2.13665e-05
FBtr0090029	6.00514	7.04385	1.13947	2.21865e-07	2.15046e-05
FBtr0091492	5.89545	5.0143	-0.816597	0.00163659	0.0398772
FBtr0091493	6.08524	5.27416	-0.747909	0.00152997	0.0376974
FBtr0091921	5.74724	4.27145	-1.45972	6.25765e-06	0.000348052
FBtr0091942	6.92212	7.57719	0.745324	4.46536e-05	0.00191734
FBtr0091943	6.81498	7.47207	0.747344	5.6567e-05	0.0023597
FBtr0091944	6.16263	6.94606	0.877652	1.39938e-05	0.000698342
FBtr0091945	6.26606	7.04405	0.871889	1.23745e-05	0.000624983
FBtr0100012	4.55303	3.42206	-1.14024	0.00467376	0.089679
FBtr0100013	4.89718	3.7904	-1.08163	0.0029766	0.0641136
FBtr0100038	9.07222	10.55	1.81938	0.000206966	0.00731428
FBtr0100151	7.50749	8.16944	0.780107	0.0012989	0.032927
FBtr0100187	10.4514	8.91652	-1.46631	5.95412e-17	7.1352e-14
FBtr0100225	7.03196	8.199	1.4752	0.00234979	0.0532652
FBtr0100289	6.89156	7.50798	0.719413	0.00181005	0.0431466
FBtr0100323	9.22177	8.63868	-0.493875	0.00416683	0.0819274
FBtr0100353	3.4136	4.98646	2.19828	0.00134709	0.0339528
FBtr0100410	7.22858	9.06436	1.99706	2.96739e-10	5.01489e-08
FBtr0100464	9.22177	8.63868	-0.493875	0.00416683	0.0819274
FBtr0100482	8.03238	7.11285	-0.839778	0.000767257	0.0218917
FBtr0100483	8.0574	7.14089	-0.836839	0.000790924	0.0223913
FBtr0100485	7.74899	6.95585	-0.718121	7.11836e-05	0.00286955
FBtr0100522	4.39989	8.37155	4.03342	2.11631e-09	3.17013e-07
FBtr0100558	3.18741	4.36331	1.37913	0.00486781	0.0926438
FBtr0100559	4.06533	5.31881	1.40858	0.00103487	0.0276707
FBtr0100588	2.35894	4.14217	1.96299	0.000710267	0.0204427
FBtr0100589	11.4276	9.90689	-1.4499	8.98969e-17	9.11555e-14
FBtr0100590	11.4414	9.90572	-1.46614	1.68276e-17	2.77277e-14
FBtr0100591	10.4751	8.95421	-1.45081	2.61767e-16	1.36725e-13
FBtr0100593	10.4514	8.91652	-1.46631	5.95412e-17	7.1352e-14
FBtr0100594	11.2152	9.69419	-1.44996	8.83517e-17	9.11555e-14
FBtr0100613	2.93793	4.34902	1.59594	0.00136239	0.0342729
FBtr0100655	3.18741	4.36331	1.37913	0.00486781	0.0926438
FBtr0100870	6.81594	7.26844	0.540898	0.00539924	0.0992647
FBtr0100881	3.56681	4.67431	1.25351	0.00530481	0.0982489
FBtr0100882	4.34813	5.24291	1.0129	0.00301573	0.0643028
FBtr0100889	9.07389	7.69231	-1.45917	0.00315625	0.0661458
FBtr0110795	4.31843	5.25775	1.07148	0.00109911	0.029035
FBtr0110796	4.29243	5.20192	1.03848	0.00170715	0.0412912
FBtr0110814	5.46669	7.10795	1.75374	3.528e-13	1.05696e-10
FBtr0110827	5.27194	4.09667	-1.1754	0.000996387	0.0270254
FBtr0111018	5.91286	7.02194	1.16252	2.6906e-06	0.000173012
FBtr0111120	8.82964	9.36661	0.602264	0.000457417	0.0139253
FBtr0111129	10.6345	11.3414	0.781401	6.76264e-06	0.000366853
FBtr0111132	10.6196	11.3271	0.782169	6.32341e-06	0.000350232
FBtr0112356	4.20811	1.68872	-3.15407	3.78991e-05	0.00168211
FBtr0112363	5.92618	3.97104	-1.82051	2.6535e-05	0.00120615
FBtr0112532	6.04146	3.2348	-2.97553	1.79299e-07	2.00195e-05
FBtr0112598	7.06325	6.45414	-0.537185	0.00312316	0.0655566
FBtr0112600	7.13288	6.53052	-0.530935	0.00301929	0.0643028
FBtr0112601	7.03811	6.42947	-0.536842	0.00316981	0.0663245
FBtr0112602	7.12975	6.51461	-0.54323	0.00251613	0.0565035
FBtr0112724	3.86911	5.89144	2.19655	1.28313e-10	2.2857e-08
FBtr0112791	10.0589	9.09804	-0.880946	2.01188e-06	0.000136037
FBtr0112792	10.2544	9.28673	-0.887802	1.68936e-06	0.000117206
FBtr0112941	7.36836	6.73772	-0.551002	0.00182489	0.0434217
FBtr0113077	3.25163	4.70541	1.63672	0.000127365	0.00471607
FBtr0113078	3.25163	4.99291	1.942	4.61571e-06	0.000265695
FBtr0113079	3.74911	5.15653	1.55621	3.45453e-05	0.00154365
FBtr0113113	5.55437	6.25331	0.793391	0.000412043	0.0128063
FBtr0113114	5.5339	6.23859	0.800124	0.000410817	0.0128023
FBtr0113246	8.20152	9.19936	1.07615	1.61002e-06	0.00011289
FBtr0113687	5.07755	3.7539	-1.353	0.000361006	0.0114669
FBtr0113690	5.18208	3.83224	-1.37944	0.000216772	0.00759128
FBtr0113692	5.10538	3.7539	-1.38135	0.000260884	0.00890926
FBtr0113694	4.94784	3.61383	-1.37068	0.000469318	0.0141893
FBtr0113742	9.29806	10.0611	0.831997	3.06752e-07	2.69573e-05
FBtr0113743	8.78506	9.54739	0.832074	3.88512e-07	3.18097e-05
FBtr0113744	8.86999	9.63288	0.832405	3.71958e-07	3.08374e-05
FBtr0114457	4.96946	3.94741	-0.986263	0.00356668	0.0726676
FBtr0114536	11.0287	9.70815	-1.20634	1.88994e-07	2.03479e-05
FBtr0114537	11.04	9.71822	-1.20755	1.80725e-07	2.00195e-05
FBtr0114541	5.24406	3.61006	-1.61235	0.000123613	0.00460301
FBtr0273261	4.99812	3.72766	-1.23227	0.00268792	0.0591521
FBtr0273398	6.4553	7.71621	1.52659	0.000606616	0.0179292
FBtr0273399	6.41146	7.67075	1.52645	0.000627126	0.0183706
FBtr0273402	2.05664	4.03296	2.31753	0.000143076	0.00523895
FBtr0290036	4.01194	4.89931	0.997167	0.00416479	0.0819274
FBtr0290124	5.0784	4.04851	-0.99115	0.0036713	0.0743457
FBtr0290130	6.89201	8.47083	2.13605	0.000665099	0.0193539
FBtr0290230	2.86165	4.03997	1.39556	0.00534886	0.0986135
FBtr0290272	4.87812	2.43872	-2.60851	1.07956e-07	1.29371e-05
FBtr0290297	4.4126	5.30393	1.01077	0.00106781	0.0284937
FBtr0299591	5.28824	4.09667	-1.18768	0.000759634	0.0217213
FBtr0299696	8.3429	6.3278	-1.88542	5.0565e-09	7.16718e-07
FBtr0299697	6.22052	4.55608	-1.58563	4.89893e-07	3.93766e-05
FBtr0299796	4.42226	1.64624	-3.19041	2.26908e-06	0.000151065
FBtr0299869	9.51367	10.3279	0.900629	1.6552e-05	0.000796308
FBtr0299870	9.49723	10.3111	0.900313	1.69875e-05	0.000811336
FBtr0299964	3.58161	4.87405	1.45069	0.000106149	0.00400417
FBtr0300062	4.48081	2.75176	-1.81374	7.50924e-05	0.00300872
FBtr0300190	4.94784	6.60322	1.83193	1.54973e-07	1.79198e-05
FBtr0300191	9.14677	8.52058	-0.548427	3.06585e-06	0.000193368
FBtr0300192	4.96393	6.73101	1.91844	3.74755e-08	4.66039e-06
FBtr0300193	4.96393	6.74097	1.92835	3.09337e-08	3.92085e-06
FBtr0300320	9.11232	8.42573	-0.606946	4.34746e-05	0.00187896
FBtr0300321	8.66855	7.97707	-0.614072	1.90463e-05	0.000890314
FBtr0300390	5.84819	6.8883	1.09289	1.58129e-05	0.000769172
FBtr0300446	9.10068	9.56796	0.551223	0.000139705	0.00512977
FBtr0300476	6.21833	5.06661	-1.10017	2.12063e-05	0.000980846
FBtr0300477	6.54536	5.45829	-1.02893	1.42135e-05	0.000704369
FBtr0300478	6.57022	5.48302	-1.02968	1.32602e-05	0.000667162
FBtr0300479	6.60048	5.49095	-1.05158	7.76171e-06	0.000410903
FBtr0300480	6.43867	5.33153	-1.05229	1.46217e-05	0.000721884
FBtr0300481	6.12869	5.04412	-1.02825	6.70693e-05	0.00273718
FBtr0300635	9.86579	8.7022	-0.984795	0.00320638	0.0666665
FBtr0300823	8.61565	7.60226	-0.93586	4.16069e-05	0.00182821
FBtr0300844	7.97653	9.3894	1.73925	0.0009129	0.0252812
FBtr0300895	6.09898	7.28641	1.35779	4.76634e-05	0.00202677
FBtr0300922	3.84896	5.71793	2.24912	5.51941e-05	0.00230974
FBtr0301058	4.84249	2.3628	-2.74501	1.12808e-06	8.26132e-05
FBtr0301059	5.18198	2.62296	-2.7937	1.14176e-07	1.35591e-05
FBtr0301060	5.11707	2.62296	-2.72956	2.62466e-07	2.46823e-05
FBtr0301061	5.02736	2.5748	-2.70458	3.96863e-07	3.22929e-05
FBtr0301144	3.16395	4.52664	1.60777	0.000745841	0.0213732
FBtr0301152	5.66156	4.7843	-0.82479	0.0038971	0.0778357
FBtr0301154	6.76107	7.45184	0.78284	7.33393e-05	0.00294744
FBtr0301155	6.76615	7.60109	0.929561	3.09229e-06	0.000194107
FBtr0301156	6.56773	7.24684	0.771411	0.000107547	0.00402752
FBtr0301157	6.68796	7.40777	0.812167	5.43173e-05	0.00228757
FBtr0301158	6.4896	7.19864	0.802079	7.60415e-05	0.00303751
FBtr0301190	4.45844	3.31169	-1.1446	0.00522628	0.097582
FBtr0301209	6.99062	8.44288	1.66366	1.62811e-05	0.000786143
FBtr0301253	4.36885	5.11765	0.857405	0.00506354	0.0953136
FBtr0301287	5.21341	6.59871	1.75438	0.00340974	0.070177
FBtr0301306	5.67576	4.72042	-0.902997	0.00132685	0.0335132
FBtr0301489	6.87745	6.1468	-0.653439	0.0010293	0.0275777
FBtr0301490	6.02023	7.07357	1.10141	1.35366e-05	0.000678478
FBtr0301502	5.55518	4.66293	-0.843354	0.0036716	0.0743457
FBtr0301561	10.647	11.3557	0.783137	6.6701e-06	0.000364835
FBtr0301735	4.20979	6.18665	2.14667	1.0074e-09	1.59994e-07
FBtr0301801	8.96835	9.73152	0.832411	3.69857e-07	3.08374e-05
FBtr0301827	8.0742	6.38594	-1.62846	2.26279e-16	1.36725e-13
FBtr0301828	8.06487	6.37758	-1.62823	2.96931e-16	1.39791e-13
FBtr0301829	8.07062	6.38594	-1.62493	2.80047e-16	1.36725e-13
FBtr0301854	3.62345	5.43276	1.99632	5.3937e-08	6.58331e-06
FBtr0302182	2.97888	4.95726	2.19003	3.2414e-07	2.791e-05
FBtr0302322	6.13566	5.34568	-0.732323	0.00223659	0.0510965
FBtr0302500	1.83062	4.26241	2.9533	1.9471e-05	0.000906951
FBtr0302846	5.00595	3.72717	-1.3093	0.000638452	0.0186196
FBtr0302847	4.53148	3.24593	-1.33822	0.00206179	0.047934
FBtr0302848	5.10538	3.7539	-1.38135	0.000260884	0.00890926
FBtr0302849	5.10538	3.7539	-1.38135	0.000260884	0.00890926
FBtr0302850	4.94784	3.61383	-1.37068	0.000469318	0.0141893

## Sheet: DAT mutant response to AMPH
Transcript	meanDAT00	meanDAT10	log2R	p-val	p-adj
FBtr0006151	10.7056	9.31461	-1.29874	1.36572e-15	4.68881e-13
FBtr0070179	7.98843	6.0272	-1.90003	9.9367e-13	2.30131e-10
FBtr0070197	5.39677	4.22193	-1.12916	0.00161952	0.0460489
FBtr0070650	8.33295	7.65872	-0.586698	0.000746862	0.0240993
FBtr0070651	8.48113	7.80073	-0.592387	0.000538798	0.0184644
FBtr0070777	5.88363	9.00704	3.33631	1.38973e-27	1.17383e-24
FBtr0070849	5.30041	6.00384	0.809667	0.00384508	0.0923269
FBtr0070906	7.39395	6.69438	-0.608766	0.00153313	0.0441166
FBtr0070907	7.54517	6.82784	-0.62713	0.00074276	0.0240209
FBtr0070913	5.00722	6.6275	1.7342	2.18458e-07	2.26288e-05
FBtr0071108	5.29696	5.98297	0.807122	0.00418361	0.0962628
FBtr0071242	2.9183	5.60991	3.04471	9.98801e-10	1.57602e-07
FBtr0071444	6.17321	5.31709	-0.777478	0.00377744	0.0911993
FBtr0071498	8.06631	8.4715	0.511838	0.00384066	0.0923269
FBtr0071535	7.73393	6.52114	-1.15716	5.97014e-07	5.39153e-05
FBtr0071536	7.75176	6.53679	-1.15898	5.17857e-07	4.79736e-05
FBtr0071537	7.74489	6.53679	-1.15239	6.31057e-07	5.66334e-05
FBtr0071538	7.91331	6.66454	-1.19195	1.86193e-07	2.01576e-05
FBtr0071539	7.91983	6.65531	-1.20907	1.48118e-07	1.66158e-05
FBtr0071540	7.87664	6.61163	-1.20967	1.70895e-07	1.90224e-05
FBtr0071624	3.48511	5.3167	2.0222	1.32921e-06	0.000110966
FBtr0071625	2.93578	4.95273	2.28446	3.29763e-06	0.000226558
FBtr0071690	8.06403	8.66807	0.676664	0.00058383	0.01996
FBtr0071691	7.99219	8.54273	0.621032	0.00184269	0.0507853
FBtr0071797	6.42507	5.57149	-0.784772	0.00278535	0.0724545
FBtr0071928	1	5.88035	6.00568	2.85598e-11	5.54176e-09
FBtr0072025	6.60584	5.78603	-0.750884	0.00402236	0.0947213
FBtr0072100	5.55781	6.60482	1.16155	0.000201733	0.00804633
FBtr0072101	5.43135	6.48541	1.1677	0.000262972	0.0100694
FBtr0072164	11.8902	11.151	-0.646061	1.46196e-05	0.000815926
FBtr0072211	7.77301	6.87809	-0.806661	3.522e-05	0.00179335
FBtr0072212	7.75106	6.85772	-0.805088	3.86466e-05	0.0019403
FBtr0072213	7.72191	6.82885	-0.805157	4.11505e-05	0.00203752
FBtr0072214	7.77112	6.87457	-0.808499	3.13476e-05	0.00163087
FBtr0072215	7.47879	6.57205	-0.819968	5.74214e-05	0.00263423
FBtr0072216	7.24116	6.44993	-0.706655	0.000651569	0.0218086
FBtr0072217	7.69021	6.7947	-0.807369	4.08837e-05	0.0020341
FBtr0072218	7.52341	6.63081	-0.805337	7.04817e-05	0.00317256
FBtr0072239	4.81015	5.95183	1.26634	4.41685e-05	0.00214262
FBtr0072240	4.82592	5.94769	1.24154	5.33774e-05	0.00248041
FBtr0072254	6.78883	5.16879	-1.5813	1.53635e-08	2.00549e-06
FBtr0072255	6.74126	4.93739	-1.77182	9.18996e-10	1.48566e-07
FBtr0072265	3.99243	5.31967	1.49435	0.000104058	0.00451116
FBtr0072266	4.04758	5.40009	1.51437	6.2551e-05	0.00285133
FBtr0072400	7.1041	6.37775	-0.638212	0.00324356	0.0814235
FBtr0072401	7.17903	6.45064	-0.639629	0.00269272	0.070556
FBtr0072402	7.22001	6.4926	-0.638689	0.00280871	0.0727982
FBtr0072403	6.57296	4.6464	-1.86072	9.21928e-09	1.28524e-06
FBtr0072413	4.20244	2	-2.48888	0.000300418	0.0112629
FBtr0072415	3.66761	1.72331	-2.30678	0.00399069	0.0945583
FBtr0072416	3.66761	1.72331	-2.30678	0.00399069	0.0945583
FBtr0072436	8.62346	7.95051	-0.595316	0.00175648	0.0492603
FBtr0072497	10.1159	10.5076	0.492216	0.00255032	0.0676895
FBtr0072500	10.2123	10.7164	0.604847	0.000303133	0.0113057
FBtr0072784	6.18384	4.85599	-1.2576	4.55725e-05	0.00219589
FBtr0072785	6.03639	4.60792	-1.3832	4.09398e-05	0.0020341
FBtr0073040	7.53991	6.7987	-0.651257	0.000675452	0.0223545
FBtr0073061	7.38854	4.68825	-2.49373	0.000501006	0.0173767
FBtr0073062	10.9379	9.57358	-1.27088	6.33084e-25	4.13203e-22
FBtr0073066	6.61827	7.91517	1.39131	2.09056e-13	5.36041e-11
FBtr0073067	7.11661	8.41357	1.38734	3.79751e-15	1.11282e-12
FBtr0073068	6.83703	8.11375	1.36858	1.06978e-13	2.84462e-11
FBtr0073235	5.97686	4.71276	-1.25404	0.000314996	0.0116874
FBtr0073236	6.07604	4.78328	-1.28154	0.000178573	0.00736817
FBtr0073237	5.9339	4.6564	-1.26644	0.000299438	0.0112556
FBtr0073270	7.26549	6.55263	-0.617427	0.00239234	0.0643289
FBtr0073392	4.98279	6.26729	1.40695	1.9503e-06	0.000143612
FBtr0073438	5.70219	4.20705	-1.44918	4.28725e-05	0.00210105
FBtr0073468	7.54007	6.60484	-0.854364	0.000152517	0.00649848
FBtr0073474	6.65594	5.29041	-1.25044	1.96977e-05	0.00107544
FBtr0073494	8.79456	8.0399	-0.679228	0.000233439	0.00908389
FBtr0073495	8.87909	8.12148	-0.682279	0.000211971	0.00838482
FBtr0073496	8.88799	8.13181	-0.680943	0.000218368	0.00856707
FBtr0073591	2.63563	4.16395	1.79166	0.00233615	0.0630541
FBtr0073613	4.52926	5.98159	1.60766	1.78102e-06	0.000137493
FBtr0073705	6.37752	7.71955	1.51726	1.84772e-06	0.000139639
FBtr0073764	7.66755	8.09209	0.515325	0.0030403	0.0772666
FBtr0073777	3.5236	4.81146	1.4967	0.00128814	0.0382949
FBtr0073792	9.27832	9.56816	0.38678	0.00370899	0.0904278
FBtr0073793	9.30668	9.59822	0.388462	0.00348301	0.086677
FBtr0073794	9.17812	9.46924	0.388095	0.00392651	0.0939334
FBtr0073795	9.35741	9.64819	0.387706	0.00340469	0.0851706
FBtr0073920	3.84053	1.72331	-2.41799	0.00158113	0.0452249
FBtr0073963	5.86286	4.42089	-1.38847	5.13025e-05	0.00239952
FBtr0074030	5.12849	6.11008	1.12435	0.00033143	0.0121094
FBtr0074085	6.53555	7.70872	1.29098	2.32767e-08	2.98505e-06
FBtr0074240	4.59821	2.57142	-2.5957	0.000199515	0.00802153
FBtr0074387	7.62444	8.47736	0.945979	3.19837e-07	3.16727e-05
FBtr0074393	5.35255	2.79744	-2.69802	8.76853e-08	1.03203e-05
FBtr0074559	9.35205	7.66601	-1.61608	2.3139e-15	7.06923e-13
FBtr0074656	7.01766	6.16123	-0.770878	0.00214358	0.0582949
FBtr0074657	7.15071	6.2953	-0.769197	0.00169597	0.0478435
FBtr0074658	7.01112	6.1634	-0.763696	0.00211849	0.0578315
FBtr0074659	7.20297	6.34993	-0.767745	0.00151992	0.043886
FBtr0074925	4.56775	3.04309	-1.54891	0.00239781	0.0643554
FBtr0075042	6.99698	8.97179	2.09682	2.68013e-24	1.6035e-21
FBtr0075043	6.95894	8.9946	2.15763	1.06139e-25	8.02129e-23
FBtr0075044	6.95894	8.99276	2.15581	1.20324e-25	8.63864e-23
FBtr0075045	6.88372	8.91587	2.15436	2.8853e-25	1.97286e-22
FBtr0075091	2.49728	4.89718	2.71301	2.43803e-06	0.000171886
FBtr0075290	9.44583	8.43538	-0.876241	7.95517e-05	0.00351472
FBtr0075348	5.35831	3.83593	-1.54579	0.000199388	0.00802153
FBtr0075369	7.80818	5.0286	-2.65122	2.08579e-22	1.10925e-19
FBtr0075375	8.39752	6.95585	-1.34426	9.85586e-08	1.15057e-05
FBtr0075381	6.7522	5.73447	-0.988353	0.000486036	0.0168983
FBtr0075552	5.48658	8.32511	2.94053	2.32748e-40	3.0382e-37
FBtr0075553	5.62704	8.47716	2.94967	1.42419e-42	2.045e-39
FBtr0075554	5.65642	8.49455	2.93819	9.64368e-43	1.5386e-39
FBtr0075555	5.60459	8.41446	2.90775	1.46177e-39	1.74913e-36
FBtr0075699	4.43607	5.98976	1.78177	2.03799e-06	0.000147795
FBtr0075801	4.69527	7.88643	3.49156	6.43643e-21	2.98132e-18
FBtr0075857	5.02003	3.65909	-1.3452	0.00134281	0.0396737
FBtr0075941	6.03073	4.92524	-1.03155	0.000473767	0.0165117
FBtr0075942	6.02559	4.99912	-0.945882	0.00116933	0.0351999
FBtr0075943	6.17804	5.08825	-1.01184	0.000330196	0.0120951
FBtr0075969	4.52926	5.48072	1.07282	0.00163992	0.0465367
FBtr0076001	6.76519	5.66584	-1.01563	2.13676e-05	0.00115345
FBtr0076003	6.26643	5.11047	-1.1073	0.000168705	0.00702157
FBtr0076163	5.48816	4.26045	-1.17475	0.00108916	0.0331341
FBtr0076273	10.5835	9.31378	-1.18023	8.05266e-12	1.65183e-09
FBtr0076371	4.80674	3.08893	-1.76165	0.000423391	0.015011
FBtr0076415	6.436	7.34922	1.03432	4.2128e-06	0.000280054
FBtr0076416	6.37964	7.28597	1.02894	6.27669e-06	0.000393568
FBtr0076427	5.62462	6.46164	0.989175	0.000830267	0.0263757
FBtr0076428	5.57462	6.43909	1.00839	0.000530557	0.0182255
FBtr0076457	5.63535	6.62588	1.1186	2.57213e-05	0.00135286
FBtr0076530	8.61016	9.79431	1.23904	6.73732e-08	8.06176e-06
FBtr0076543	9.62147	8.94793	-0.578039	1.85734e-05	0.00101792
FBtr0076544	9.75489	9.07549	-0.583743	1.23207e-05	0.00070765
FBtr0076545	10.2491	9.56621	-0.586726	5.12538e-06	0.000331985
FBtr0076546	9.79013	9.11155	-0.582883	1.16745e-05	0.000684219
FBtr0076553	5.3539	6.35156	1.11589	8.27819e-05	0.00364621
FBtr0076554	5.1155	6.13605	1.14122	0.000113094	0.00486202
FBtr0076555	5.3079	6.30569	1.1169	8.74525e-05	0.00384015
FBtr0076808	6.65822	7.65569	1.14334	3.90012e-06	0.000261691
FBtr0076918	2.77995	4.68146	2.16149	4.66158e-05	0.00222907
FBtr0077060	7.38285	6.38052	-1.02347	0.00306154	0.0775321
FBtr0077131	9.31185	8.27374	-0.959572	1.87903e-07	2.01576e-05
FBtr0077132	9.326	8.28598	-0.961365	1.7353e-07	1.91671e-05
FBtr0077133	9.27651	8.24906	-0.950161	1.88113e-07	2.01576e-05
FBtr0077300	8.16157	6.93121	-1.1251	9.63089e-09	1.32971e-06
FBtr0077303	10.6321	9.7952	-0.746096	2.34115e-05	0.00124969
FBtr0077304	11.4414	10.6041	-0.746355	1.79774e-05	0.000992838
FBtr0077334	3.90072	1	-3.71499	0.000207062	0.00821327
FBtr0077391	6.53488	5.68398	-0.790302	0.00305468	0.077495
FBtr0077417	5.76051	4.6956	-1.01499	0.00176007	0.0492647
FBtr0077431	6.84947	8.79217	2.05115	1.52551e-15	4.97835e-13
FBtr0077524	7.13683	8.70956	1.6143	7.96352e-10	1.31514e-07
FBtr0077543	4.79475	5.80068	1.07987	0.00134999	0.0398038
FBtr0077549	3.7664	1.72331	-2.41433	0.0022617	0.0612751
FBtr0077659	7.82955	6.79503	-0.929915	0.000680299	0.0224046
FBtr0077685	5.36914	6.18328	0.933916	0.000598174	0.0203535
FBtr0077749	2.44064	4.95266	2.7779	2.81106e-07	2.82266e-05
FBtr0077792	4.99296	3.49728	-1.51671	0.000690602	0.0225372
FBtr0077863	4.05664	2.10731	-2.19586	0.00137796	0.0404626
FBtr0077867	7.05904	8.23113	1.32239	4.16508e-08	5.11166e-06
FBtr0077868	7.0115	8.1978	1.33469	2.55007e-08	3.2404e-06
FBtr0078025	6.36673	0.666667	-7.14667	2.08939e-10	3.75019e-08
FBtr0078114	6.23221	7.51985	1.3992	5.28847e-10	9.04013e-08
FBtr0078115	6.09204	7.38748	1.40772	9.2084e-10	1.48566e-07
FBtr0078197	4.91456	3.52832	-1.37299	0.00332197	0.0832464
FBtr0078216	6.0524	6.80351	0.872535	0.000400079	0.014326
FBtr0078217	5.75861	6.51439	0.876623	0.000636163	0.0214821
FBtr0078218	6.24975	7.00793	0.876838	0.000161273	0.00679095
FBtr0078219	6.20244	6.95275	0.872756	0.000324328	0.0119411
FBtr0078235	3.26045	4.93147	1.88726	4.62293e-05	0.00222009
FBtr0078424	5.16695	2.40961	-2.94365	6.82121e-08	8.09469e-06
FBtr0078454	4.52289	2.64555	-1.96794	0.000414992	0.0147497
FBtr0078507	2.99243	6.97102	4.35544	9.29396e-22	4.60179e-19
FBtr0078655	10.2609	9.70875	-0.45174	0.00127576	0.0380844
FBtr0078656	9.60927	8.70647	-0.806034	1.58525e-06	0.00012788
FBtr0078708	4.82177	5.86706	1.19979	0.000217418	0.00855318
FBtr0078828	7.12534	6.11488	-0.917211	0.000197986	0.00800811
FBtr0078829	7.15931	6.15663	-0.910165	0.000186588	0.00767685
FBtr0078830	7.23366	6.22693	-0.9133	0.000156304	0.00662057
FBtr0078841	5.58679	4.24406	-1.33693	0.000310172	0.0115383
FBtr0078848	7.87954	7.03452	-0.758033	0.000675665	0.0223545
FBtr0078959	5.41378	3.9293	-1.4777	0.000158285	0.00668474
FBtr0079080	3.4481	4.86165	1.60003	0.00036446	0.013116
FBtr0079146	6.77538	5.97112	-0.71978	0.00172655	0.0486109
FBtr0079147	6.76725	5.97397	-0.710269	0.00184168	0.0507853
FBtr0079148	6.86648	6.01407	-0.767794	0.000825115	0.0262701
FBtr0079163	4.55924	3	-1.59922	0.00165834	0.0469667
FBtr0079253	2.52832	4.50061	2.24271	9.97381e-05	0.00433982
FBtr0079282	5.46913	6.75859	1.41637	1.46823e-07	1.66003e-05
FBtr0079283	8.01159	6.84127	-1.06879	3.71906e-08	4.60362e-06
FBtr0079388	1.44064	3.62294	2.63621	0.00182321	0.0505169
FBtr0079446	6.93205	6.10822	-0.747058	0.000972972	0.030045
FBtr0079447	6.9267	6.13591	-0.711197	0.00146115	0.042557
FBtr0079448	7.05448	6.26018	-0.713928	0.00102173	0.0314156
FBtr0079455	7.57659	6.06732	-1.36656	5.54099e-07	5.1002e-05
FBtr0079471	7.13188	5.24182	-1.82357	4.36615e-11	8.35914e-09
FBtr0079532	7.91073	9.83432	2.01438	5.24299e-05	0.00244429
FBtr0079606	5.89909	4.53555	-1.30226	5.40239e-05	0.00249526
FBtr0079806	7.97571	8.58924	0.752744	0.00158424	0.0452249
FBtr0079848	6.78836	7.26157	0.571	0.00281467	0.0728213
FBtr0079876	5.92738	7.25219	1.4642	2.78322e-07	2.81438e-05
FBtr0079925	4.58496	2.73322	-2.18398	0.000523126	0.0180567
FBtr0080017	7.84493	8.24885	0.50329	0.00297063	0.0760344
FBtr0080093	3.96329	5.47799	1.67277	6.95355e-05	0.00313981
FBtr0080129	4.30975	2.46411	-1.95377	0.00121763	0.036425
FBtr0080163	9.49629	10.0146	0.61634	5.0684e-06	0.000330805
FBtr0080164	9.48489	10.0034	0.616561	5.13271e-06	0.000331985
FBtr0080273	4.99856	3.22591	-1.7373	0.000168098	0.00701662
FBtr0080276	5.71238	7.4529	1.94356	1.36132e-09	2.07949e-07
FBtr0080277	5.72319	7.45832	1.93932	1.27992e-09	1.97617e-07
FBtr0080439	6.37647	7.28403	1.04113	4.16631e-05	0.00204877
FBtr0080440	6.40959	7.31795	1.0421	4.34313e-05	0.00212119
FBtr0080441	6.39868	7.30639	1.04166	4.38451e-05	0.00213414
FBtr0080442	6.42038	7.34066	1.03868	1.32425e-05	0.000751578
FBtr0080449	6.82776	5.65822	-1.10282	1.84922e-05	0.00101735
FBtr0080450	8.41457	5.94964	-2.36894	6.92089e-28	7.09836e-25
FBtr0080495	5.42246	4.07225	-1.39107	0.0011888	0.0357113
FBtr0080496	6.48947	4.96943	-1.42903	1.70655e-06	0.000133176
FBtr0080539	7.75451	7.13043	-0.528676	0.00363682	0.0894196
FBtr0080640	5.62036	4.46927	-1.10012	0.0016677	0.0471386
FBtr0080699	6.54213	5.46222	-0.98725	0.000215345	0.00849488
FBtr0080860	3.91044	5.3376	1.66923	0.000363852	0.013116
FBtr0080895	7.29687	6.19487	-1.00975	2.25886e-06	0.000160569
FBtr0080896	7.31194	6.19487	-1.02507	1.5584e-06	0.000126424
FBtr0080897	7.30899	6.19487	-1.02207	1.67718e-06	0.000131599
FBtr0080898	7.29687	6.19487	-1.00975	2.25886e-06	0.000160569
FBtr0080899	7.26925	6.1547	-1.02198	2.03198e-06	0.000147795
FBtr0080900	7.31194	6.19487	-1.02507	1.5584e-06	0.000126424
FBtr0080901	7.31194	6.19487	-1.02507	1.5584e-06	0.000126424
FBtr0080902	7.28163	6.17493	-1.01427	2.22276e-06	0.000159583
FBtr0080903	7.28163	6.17493	-1.01427	2.22276e-06	0.000159583
FBtr0080904	7.29687	6.18911	-1.01635	1.83063e-06	0.000139079
FBtr0080905	7.19242	6.07184	-1.02858	2.77333e-06	0.000193312
FBtr0080906	7.18574	6.06461	-1.02934	2.79035e-06	0.000193559
FBtr0080907	7.22464	6.10733	-1.02592	2.44201e-06	0.000171886
FBtr0080932	7.6879	9.26096	1.7154	2.85819e-09	4.10407e-07
FBtr0080936	5.54252	6.21499	0.800778	0.00369154	0.0903012
FBtr0080959	6.89843	7.94301	1.13786	2.14945e-07	2.25285e-05
FBtr0081102	7.32502	6.29201	-0.93334	2.2849e-05	0.00122421
FBtr0081122	9.81431	7.99998	-1.7238	1.02066e-27	9.15978e-25
FBtr0081207	7.46734	5.39465	-2.01652	1.24964e-14	3.58872e-12
FBtr0081208	7.31514	5.29043	-1.9704	7.87175e-14	2.17366e-11
FBtr0081209	7.33583	5.31307	-1.96605	8.67225e-14	2.34952e-11
FBtr0081222	5.05841	6.50343	1.51252	1.07237e-05	0.000632484
FBtr0081223	5.08076	6.52346	1.50575	1.2555e-05	0.000718234
FBtr0081253	6.84589	7.41088	0.673476	0.00152206	0.043886
FBtr0081302	6.46811	4.7501	-1.3978	0.000637325	0.0214821
FBtr0081303	6.41567	7.43621	1.10252	5.33937e-06	0.000343802
FBtr0081544	5.33519	3.87157	-1.44059	0.000190684	0.00780065
FBtr0081627	4.63375	3.16395	-1.52434	0.00256892	0.0680575
FBtr0081639	9.55994	8.84905	-0.617959	6.8877e-06	0.000426295
FBtr0081711	6.6744	5.34056	-1.29915	1.00663e-05	0.000599762
FBtr0081823	5.71755	4.33847	-1.32907	0.000104485	0.00451116
FBtr0081996	4.44592	6.94163	2.91594	3.83431e-05	0.00193182
FBtr0081997	4.55385	7.02777	2.88964	3.05115e-05	0.00159314
FBtr0082042	5.69352	4.63962	-0.983238	0.00314189	0.0794267
FBtr0082043	5.73076	4.65442	-1.00097	0.00252803	0.0673468
FBtr0082060	3.81707	8.63625	5.00249	4.83706e-51	1.15759e-47
FBtr0082181	4.98358	5.85384	0.984476	0.00157033	0.045023
FBtr0082275	5.93061	6.69838	0.893015	0.000322865	0.0119178
FBtr0082276	5.50934	6.34106	0.977029	0.000736526	0.0238731
FBtr0082277	5.57376	6.62813	1.22444	4.0831e-05	0.0020341
FBtr0082278	6.01491	6.76575	0.8747	0.000333129	0.0121406
FBtr0082306	6.9061	7.55385	0.747186	0.00143926	0.0420903
FBtr0082308	8.23084	8.83855	0.699177	4.16075e-05	0.00204877
FBtr0082309	6.8906	7.56559	0.778103	0.00104319	0.0318705
FBtr0082403	7.53883	7.993	0.548291	0.00132791	0.0393143
FBtr0082437	4.57441	7.98406	3.55839	2.25568e-43	4.62704e-40
FBtr0082505	2.70976	5.2533	2.83633	1.53154e-08	2.00549e-06
FBtr0082506	3.83824	5.09107	1.39385	0.000751284	0.0241876
FBtr0082569	2.92821	6.43514	3.80889	5.18644e-19	2.12778e-16
FBtr0082570	3.49393	5.8119	2.55946	5.1318e-10	8.87801e-08
FBtr0082572	0	4.13077	6.59303	3.56191e-07	3.45577e-05
FBtr0082607	7.79216	9.6516	1.98295	1.0141e-22	5.82461e-20
FBtr0082626	8.49735	9.49842	1.16211	9.77211e-06	0.00058957
FBtr0082627	8.48954	9.49672	1.17147	1.18555e-05	0.000689205
FBtr0082628	8.49064	9.49335	1.16374	9.61252e-06	0.000587345
FBtr0082629	8.47592	9.47828	1.16321	9.81696e-06	0.000589798
FBtr0082630	8.51294	9.51173	1.15948	1.00605e-05	0.000599762
FBtr0082651	4.99457	9.25945	4.41084	2.6836e-14	7.55564e-12
FBtr0082660	6.89543	6.0638	-0.796498	0.00378005	0.0911993
FBtr0082661	7.01388	6.17423	-0.804707	0.00301816	0.0769717
FBtr0082825	5.62576	4.0687	-1.51111	2.70463e-05	0.00141736
FBtr0082845	4.53074	5.68892	1.3444	0.000281872	0.0107358
FBtr0082954	7.84242	5.94491	-1.79203	8.49584e-12	1.71819e-09
FBtr0083154	5.41054	8.79362	3.50875	6.29706e-65	8.81617e-61
FBtr0083225	8.00295	6.07665	-1.87045	1.46974e-15	4.90789e-13
FBtr0083245	6.23953	7.66029	1.5325	1.19319e-12	2.67703e-10
FBtr0083246	6.13414	7.53502	1.51281	6.20244e-12	1.29074e-09
FBtr0083247	5.94512	7.31898	1.48722	8.23675e-11	1.5163e-08
FBtr0083248	5.99906	7.41408	1.52892	1.22036e-11	2.43377e-09
FBtr0083278	5.38643	3.68892	-1.67371	2.50124e-05	0.00132042
FBtr0083279	3.68892	5.6139	2.24723	1.09958e-06	9.23323e-05
FBtr0083360	6.20338	4.96849	-1.24755	0.000292432	0.0110501
FBtr0083371	4.43393	5.98657	1.75437	4.08116e-06	0.000272565
FBtr0083454	4.96139	6.21998	1.39831	3.35439e-06	0.000229361
FBtr0083455	4.86505	6.14921	1.42464	3.53847e-06	0.000238539
FBtr0083700	7.6656	8.6627	1.09786	6.43497e-09	9.14849e-07
FBtr0083701	7.92874	8.93791	1.10962	2.6706e-09	3.87345e-07
FBtr0083702	7.89683	8.97112	1.17059	2.56599e-12	5.58259e-10
FBtr0083703	8.06686	9.14705	1.1747	3.90998e-13	9.35722e-11
FBtr0083731	5.12296	5.90528	0.954876	0.00427645	0.0979354
FBtr0083751	5.35187	3.40477	-1.95047	3.37411e-06	0.000229616
FBtr0083789	6.04986	4.90641	-1.06185	0.000358125	0.012953
FBtr0083888	5.12822	3.69227	-1.43567	0.000693514	0.0225809
FBtr0083889	4.97326	3.53977	-1.44424	0.00109288	0.033177
FBtr0083929	6.83975	5.59467	-1.16821	6.87525e-07	6.1296e-05
FBtr0083930	6.05109	4.92052	-1.06034	0.000244586	0.00944091
FBtr0084100	5.9006	4.41913	-1.43041	2.41558e-05	0.00128464
FBtr0084101	5.81687	4.35682	-1.41075	3.28891e-05	0.00168662
FBtr0084180	6.70391	4.44884	-2.17022	2.45179e-11	4.82264e-09
FBtr0084205	6.14463	5.13823	-0.913899	0.00161933	0.0460489
FBtr0084213	8.54369	7.95227	-0.494409	0.00302333	0.0769717
FBtr0084214	8.43597	7.85725	-0.482195	0.00393418	0.0939334
FBtr0084220	2.87157	4.26154	1.6712	0.00285174	0.0735156
FBtr0084221	3.05664	4.3376	1.53418	0.00399768	0.0945678
FBtr0084340	5.87251	4.52091	-1.36328	0.000162766	0.0068338
FBtr0084362	5.74761	3.83062	-1.90686	3.25177e-07	3.19809e-05
FBtr0084440	7.08566	6.05882	-0.915106	0.000167174	0.00699839
FBtr0084536	5.77718	4.27126	-1.53581	6.05356e-05	0.00276825
FBtr0084537	5.86452	4.32072	-1.57362	3.17337e-05	0.001645
FBtr0084538	5.96573	4.4136	-1.58293	2.13498e-05	0.00115345
FBtr0084710	4.59976	6.37631	2.0241	6.41175e-08	7.73667e-06
FBtr0084775	6.12407	6.81316	0.808165	0.00138718	0.0406501
FBtr0084776	5.99737	6.6745	0.796338	0.00180497	0.0502278
FBtr0084777	6.13229	6.81522	0.801189	0.00132464	0.0392986
FBtr0084810	10.1154	11.4066	1.36372	7.50064e-11	1.39872e-08
FBtr0084811	5.89088	7.61145	1.95134	8.52795e-09	1.20052e-06
FBtr0084892	5.86649	6.46924	0.700644	0.00399058	0.0945583
FBtr0084995	8.81972	8.2634	-0.463976	0.00360764	0.089007
FBtr0084999	8.66564	8.10915	-0.46439	0.00409656	0.0956628
FBtr0085025	9.73886	8.83932	-0.782837	0.0018203	0.0505169
FBtr0085104	4.90636	3.26045	-1.64609	0.000328608	0.0120677
FBtr0085105	5.02561	3.57142	-1.53943	0.00128669	0.0382949
FBtr0085249	5.2415	6.58812	1.48757	8.94067e-07	7.64161e-05
FBtr0085250	5.30678	6.64265	1.47396	4.65195e-07	4.33749e-05
FBtr0085251	5.35285	6.69348	1.47646	3.65685e-07	3.52129e-05
FBtr0085401	4.37455	5.32274	1.08507	0.0031786	0.0800571
FBtr0085455	4.85741	3.21462	-1.49819	0.00301053	0.0769186
FBtr0085462	9.30198	11.2893	2.26406	9.926e-05	0.00433214
FBtr0085622	8.55491	9.11349	0.657794	4.72925e-05	0.00224859
FBtr0085623	8.53336	9.09427	0.660468	4.43741e-05	0.00214535
FBtr0085624	8.91813	9.48312	0.664464	2.46673e-05	0.001307
FBtr0085631	8.23629	8.93576	0.795432	2.95542e-07	2.94701e-05
FBtr0085632	8.43868	9.14086	0.797796	1.81803e-07	1.99275e-05
FBtr0085633	8.35793	9.05853	0.796453	2.24497e-07	2.30253e-05
FBtr0085634	8.39256	9.09328	0.796529	2.0442e-07	2.17427e-05
FBtr0085635	8.37522	9.07667	0.797094	2.11744e-07	2.23561e-05
FBtr0085721	6.53321	5.0641	-1.47614	0.000472612	0.0165115
FBtr0085722	6.33815	4.88428	-1.46683	0.000790622	0.0252841
FBtr0085772	9.28449	8.79121	-0.397373	0.00418588	0.0962628
FBtr0085774	9.3756	8.88057	-0.399162	0.00366039	0.0898454
FBtr0085867	5.93672	4.53555	-1.33815	2.11944e-05	0.00115276
FBtr0085911	9.6587	10.1402	0.582476	7.79223e-05	0.00345335
FBtr0085912	9.69789	10.181	0.584119	7.52851e-05	0.0033572
FBtr0085913	9.68453	10.1673	0.583844	7.68744e-05	0.00341746
FBtr0085987	6.51352	8.60319	2.21358	3.14613e-26	2.50973e-23
FBtr0086071	5.79599	6.47555	0.782513	0.00103853	0.0317958
FBtr0086133	5.07144	7.32818	2.3635	2.76463e-20	1.24054e-17
FBtr0086181	4.83498	7.42503	2.77726	5.08025e-20	2.21052e-17
FBtr0086214	5.38399	4.07144	-1.19624	0.00232348	0.0628302
FBtr0086216	9.39887	8.77732	-0.5266	0.00253576	0.0674278
FBtr0086294	6.46474	4.60968	-1.78727	4.45317e-08	5.4189e-06
FBtr0086298	7.40936	7.98946	0.656163	0.00110105	0.0333544
FBtr0086300	4.71906	3.35894	-1.35944	0.00378286	0.0911993
FBtr0086327	4.84896	3.31709	-1.555	0.000847781	0.0267344
FBtr0086340	3.92575	1.19499	-3.33001	0.000236722	0.00916196
FBtr0086477	8.45569	7.81091	-0.562713	0.00111168	0.0336056
FBtr0086499	5.63257	6.44105	0.90052	0.00208723	0.0570866
FBtr0086536	8.45383	7.77053	-0.590092	0.000849008	0.0267344
FBtr0086537	8.3475	7.66103	-0.593807	0.000921238	0.0285087
FBtr0086538	8.55907	7.86781	-0.597622	0.000642903	0.0215688
FBtr0086539	8.54258	7.85587	-0.593343	0.000685089	0.0224911
FBtr0086625	5.7157	7.09126	1.47482	7.64713e-10	1.29182e-07
FBtr0086634	4.32576	6.41583	2.23226	1.10882e-12	2.52723e-10
FBtr0086635	4.8337	6.93866	2.22752	1.00062e-15	3.68408e-13
FBtr0086638	5.05758	2.77995	-2.35027	2.70234e-06	0.000189283
FBtr0086639	4.96063	2.72331	-2.34005	5.93921e-06	0.00037735
FBtr0086640	4.96063	2.72331	-2.34005	5.93921e-06	0.00037735
FBtr0086662	8.73135	7.58042	-1.04584	0.000199994	0.00802153
FBtr0086669	6.22136	10.0595	4.00147	1.21074e-57	5.79502e-54
FBtr0086671	5.6318	7.97257	2.46723	1.92109e-22	1.06096e-19
FBtr0086674	5.269	6.18426	1.03468	0.000170388	0.00707112
FBtr0086700	8.27904	2.79744	-5.59976	3.0484e-15	9.11916e-13
FBtr0086701	8.37126	2.86165	-5.61948	1.37148e-15	4.68881e-13
FBtr0086729	7.69517	5.90778	-1.67565	2.19055e-07	2.26288e-05
FBtr0086813	6.77215	5.50527	-1.13103	0.000588241	0.0200631
FBtr0086933	7.31285	5.33519	-1.91378	1.82983e-13	4.7772e-11
FBtr0086934	7.30119	5.33519	-1.90172	2.51588e-13	6.33781e-11
FBtr0086935	7.11422	5.14609	-1.90853	1.75502e-12	3.87697e-10
FBtr0086936	7.30364	5.33519	-1.90472	2.60858e-13	6.34857e-11
FBtr0086937	7.30364	5.33519	-1.90472	2.60858e-13	6.34857e-11
FBtr0086982	3.43307	4.61451	1.3357	0.00414591	0.0957091
FBtr0086983	3.47156	4.75089	1.63302	0.00391272	0.0937943
FBtr0086986	5.58475	6.39692	0.920366	0.000191839	0.00781247
FBtr0086987	5.86969	6.61943	0.883394	0.00430164	0.0983554
FBtr0087004	2.05664	4.02561	2.48435	0.000653176	0.0218115
FBtr0087042	6.90428	5.50879	-1.25427	3.21577e-05	0.00165502
FBtr0087043	5.97579	5.0353	-0.85665	0.00367528	0.0900569
FBtr0087122	5.67973	6.92033	1.33712	4.27281e-06	0.000282734
FBtr0087204	3.45544	5.708	2.45647	3.71324e-10	6.58253e-08
FBtr0087205	3.45544	5.65164	2.39917	1.25142e-09	1.95317e-07
FBtr0087222	5.81292	4.39743	-1.2658	0.000920749	0.0285087
FBtr0087399	4.62634	5.79455	1.30626	0.000234251	0.00909084
FBtr0087455	4.24659	8.71824	4.74331	8.02255e-43	1.43995e-39
FBtr0087494	9.20874	8.57635	-0.53553	0.0015709	0.045023
FBtr0087547	3.16395	5.27634	2.32418	8.42495e-07	7.32773e-05
FBtr0087559	4.19624	7.97255	3.95957	5.31538e-36	5.87104e-33
FBtr0087560	5.58093	9.61473	4.16175	1.22796e-64	8.81617e-61
FBtr0087579	7.23197	7.6701	0.539488	0.00246525	0.0658581
FBtr0087591	8.03171	9.30131	1.41522	1.26746e-07	1.45595e-05
FBtr0087592	8.02607	9.29398	1.41337	1.3521e-07	1.54086e-05
FBtr0087593	8.13385	9.40508	1.41714	1.24007e-07	1.43598e-05
FBtr0087685	5.20979	6.54009	1.46098	2.72809e-07	2.7782e-05
FBtr0087686	5.22624	6.7143	1.61755	2.32833e-08	2.98505e-06
FBtr0087687	5.36237	6.8142	1.57778	1.38652e-08	1.84343e-06
FBtr0087746	10.5266	11.6533	1.1939	4.49591e-07	4.21939e-05
FBtr0087747	10.0692	11.1753	1.17245	3.53351e-07	3.45154e-05
FBtr0087816	3.77209	5.38192	1.77378	1.38096e-05	0.000780678
FBtr0087875	5.4738	6.31856	0.942425	0.000461591	0.0162053
FBtr0087876	5.42038	6.25638	0.936159	0.000607438	0.0206199
FBtr0087877	5.51513	6.38691	0.970123	0.000285327	0.0108101
FBtr0087878	5.51513	6.38203	0.964486	0.000301919	0.0112897
FBtr0087879	5.52526	6.43225	1.00499	0.000155241	0.00659497
FBtr0087920	5.63337	3.87142	-1.70126	5.4067e-06	0.000346584
FBtr0087992	7.59515	8.45653	0.978395	1.02386e-05	0.000607502
FBtr0088035	10.5952	11.0061	0.496969	0.00200601	0.0549701
FBtr0088036	10.5972	11.0086	0.497387	0.00199716	0.0548321
FBtr0088073	5.96595	7.07364	1.26112	6.3138e-06	0.000394173
FBtr0088074	5.84848	7.388	1.72873	9.98297e-09	1.35865e-06
FBtr0088191	7.38238	6.11307	-1.13576	6.1311e-06	0.000386142
FBtr0088261	3.95909	5.68348	1.90348	1.87752e-06	0.000140413
FBtr0088315	3.98376	5.48579	1.70454	6.81015e-05	0.00308476
FBtr0088384	5.27286	6.30355	1.19126	0.000151993	0.00649543
FBtr0088448	5.20294	3.27126	-1.99731	1.44332e-05	0.000809559
FBtr0088449	5.22737	3.27126	-2.02329	1.07477e-05	0.000632484
FBtr0088454	6.78798	5.92853	-0.786686	0.00402419	0.0947213
FBtr0088455	6.79141	5.91919	-0.798822	0.00374953	0.0910989
FBtr0088457	6.7491	5.87952	-0.795937	0.00403055	0.0947213
FBtr0088458	6.74558	5.87952	-0.79154	0.00414028	0.0957091
FBtr0088459	6.78393	5.91919	-0.790328	0.0040404	0.0947977
FBtr0088461	6.75326	5.88851	-0.791844	0.00413058	0.0956628
FBtr0088462	6.75676	5.88851	-0.796214	0.00402244	0.0947213
FBtr0088463	4.36447	5.64188	1.42513	3.43479e-05	0.00175517
FBtr0088466	3.90475	1.60245	-2.40401	0.00286795	0.0737128
FBtr0088554	7.79467	8.5936	0.890798	8.47137e-07	7.32773e-05
FBtr0088592	5.3597	6.68102	1.4323	1.1955e-08	1.60432e-06
FBtr0088745	5.69039	6.59915	1.03577	4.74911e-05	0.00225058
FBtr0088816	9.77865	7.12135	-2.57521	1.83686e-54	6.59385e-51
FBtr0088834	5.60143	6.33692	0.843257	0.000857206	0.0268747
FBtr0088835	5.69695	6.42972	0.839793	0.000686059	0.0224911
FBtr0088836	5.66879	6.40749	0.845476	0.000671626	0.0223238
FBtr0088837	5.70409	6.44638	0.847483	0.000620973	0.0210296
FBtr0088905	8.00769	9.04842	1.14819	7.96833e-10	1.31514e-07
FBtr0088906	7.83719	8.88365	1.15139	7.0354e-11	1.32923e-08
FBtr0088918	5.56384	4.43497	-1.08093	0.00174795	0.049117
FBtr0088922	3.67412	6.89814	3.40286	8.4449e-25	5.27219e-22
FBtr0088928	1.9183	4.57441	3.03945	3.14348e-06	0.000217006
FBtr0088993	6.63562	5.75371	-0.807771	0.00108754	0.0331341
FBtr0088996	6.97209	6.05708	-0.83776	0.000284559	0.0108095
FBtr0089049	4.9239	5.79662	0.987306	0.00147684	0.0427539
FBtr0089175	8.74777	9.15833	0.506435	0.000201378	0.00804633
FBtr0089176	8.84602	9.25559	0.50536	0.000196077	0.00795329
FBtr0089177	8.88425	9.29119	0.502972	0.000192061	0.00781247
FBtr0089188	7.16752	4.29012	-2.76768	3.88165e-19	1.63931e-16
FBtr0089321	4.74653	5.6104	0.991113	0.00245414	0.0657445
FBtr0089324	3.57142	0.333333	-4.98015	0.000272719	0.0104148
FBtr0089418	0.333333	3.93012	5.47172	3.18508e-05	0.00164513
FBtr0089419	1	4.3539	4.43083	4.81809e-06	0.000315904
FBtr0089428	6.70542	7.63111	1.02268	5.8884e-07	5.36531e-05
FBtr0089429	6.71098	7.61803	1.00362	6.91549e-07	6.1296e-05
FBtr0089430	6.65579	7.55662	0.997482	8.77551e-07	7.54536e-05
FBtr0089431	6.66866	7.58712	1.0158	8.10317e-07	7.13825e-05
FBtr0089432	6.61312	7.50164	0.986257	1.47847e-06	0.000122008
FBtr0089433	6.70257	7.59142	0.985697	1.01939e-06	8.61026e-05
FBtr0089434	6.64105	7.53044	0.985935	1.45659e-06	0.000120897
FBtr0089435	6.71504	7.62583	1.00848	8.47104e-07	7.32773e-05
FBtr0089436	6.6684	7.60861	1.03593	3.77063e-07	3.5856e-05
FBtr0089437	6.65427	7.56101	1.00255	1.0069e-06	8.55504e-05
FBtr0089497	7.67221	7.04727	-0.529118	0.00363234	0.0894196
FBtr0089498	7.64849	7.02516	-0.527314	0.00393815	0.0939334
FBtr0089509	9.13796	8.5753	-0.460573	0.00287645	0.0737553
FBtr0089510	9.1354	8.57295	-0.460469	0.00285019	0.0735156
FBtr0089511	9.09557	8.52718	-0.466388	0.00259441	0.06848
FBtr0089513	9.07612	8.50775	-0.466429	0.00261667	0.0689354
FBtr0089514	9.13025	8.56788	-0.460387	0.00286966	0.0737128
FBtr0089515	9.17419	8.61787	-0.453764	0.00341156	0.0851941
FBtr0089516	9.08766	8.52061	-0.464976	0.00270402	0.0707233
FBtr0089562	7.02066	7.66675	0.723028	0.000398826	0.0143169
FBtr0089565	7.01018	7.59152	0.669501	0.000526578	0.0181322
FBtr0089566	7.05317	7.69419	0.718234	0.000413848	0.0147455
FBtr0089567	6.93077	7.58151	0.728285	0.000413254	0.0147455
FBtr0089607	4.19842	5.41995	1.34931	0.000518909	0.0179542
FBtr0089628	3.31709	5.72134	2.68692	9.78305e-10	1.56083e-07
FBtr0089735	6.13809	6.98665	0.952185	1.5333e-05	0.000850064
FBtr0089736	6.13809	6.99023	0.955966	1.43289e-05	0.000806858
FBtr0089737	6.15126	7.00155	0.953567	1.46604e-05	0.000815926
FBtr0089738	6.13809	6.998	0.963584	1.17527e-05	0.000686006
FBtr0089766	6.12686	8.29328	2.28219	3.63818e-22	1.86574e-19
FBtr0089930	7.04066	5.88166	-1.06524	1.19133e-05	0.000689771
FBtr0089931	6.86471	5.58907	-1.18823	3.42685e-06	0.000232104
FBtr0089933	6.55881	5.59885	-0.848008	0.0021838	0.0592763
FBtr0089970	6.11494	6.88757	0.888946	0.000446069	0.0157374
FBtr0090013	5.88209	6.4621	0.683686	0.00370931	0.0904278
FBtr0090014	5.86592	6.44041	0.678309	0.00412847	0.0956628
FBtr0090015	5.89045	6.46719	0.680811	0.00378542	0.0911993
FBtr0090016	5.89045	6.4784	0.691894	0.00318355	0.0800571
FBtr0090018	5.87428	6.45672	0.686575	0.00357256	0.0884454
FBtr0090019	5.89045	6.46719	0.680811	0.00378542	0.0911993
FBtr0090020	5.89045	6.4784	0.691894	0.00318355	0.0800571
FBtr0090021	5.86592	6.44041	0.678309	0.00412847	0.0956628
FBtr0090022	5.86592	6.45176	0.689604	0.00348062	0.086677
FBtr0090023	5.85784	6.44041	0.686623	0.0037273	0.0907124
FBtr0090024	5.86592	6.44041	0.678309	0.00412847	0.0956628
FBtr0090025	5.8825	6.45695	0.678232	0.00396075	0.0943158
FBtr0090026	5.86592	6.44041	0.678309	0.00412847	0.0956628
FBtr0090028	5.89045	6.4621	0.675446	0.00406912	0.0953157
FBtr0090029	5.86592	6.44041	0.678309	0.00412847	0.0956628
FBtr0091569	3.70044	5.42597	1.93739	1.93867e-06	0.000143491
FBtr0091572	3.47577	5.46847	2.24746	4.63197e-06	0.000305094
FBtr0091638	10.2539	9.18943	-0.993738	1.20201e-05	0.000693161
FBtr0091921	5.00803	3.69759	-1.29154	0.00195113	0.0536711
FBtr0091929	5.56138	6.57767	1.23512	0.000432822	0.0153076
FBtr0091942	6.74974	7.29687	0.64686	0.000875609	0.0273919
FBtr0091943	6.65265	7.18574	0.632864	0.00146848	0.0425977
FBtr0091944	6.05668	6.65554	0.703356	0.00262126	0.0689354
FBtr0091945	6.16131	6.74777	0.690651	0.00246756	0.0658581
FBtr0100012	4.89323	3.58496	-1.30321	0.0028052	0.0727982
FBtr0100013	5.26855	3.99812	-1.23264	0.00115463	0.0348307
FBtr0100038	9.36176	9.84077	0.605624	0.00179069	0.0500243
FBtr0100151	7.63488	9.56048	2.01704	5.01775e-05	0.00236229
FBtr0100187	10.6915	9.29357	-1.30729	2.20632e-15	6.88709e-13
FBtr0100289	6.95334	7.5199	0.674904	0.00135647	0.0399131
FBtr0100359	6.13955	7.3009	1.31532	5.90375e-07	5.36531e-05
FBtr0100410	7.2917	9.15286	1.98745	1.49683e-21	7.16431e-19
FBtr0100522	3.81707	8.64683	5.01293	2.53816e-51	7.28909e-48
FBtr0100589	11.6578	10.2665	-1.29832	3.46605e-16	1.34668e-13
FBtr0100590	11.6806	10.283	-1.30635	5.32234e-16	2.01114e-13
FBtr0100591	10.7056	9.31461	-1.29874	1.36572e-15	4.68881e-13
FBtr0100593	10.6915	9.29357	-1.30729	2.20632e-15	6.88709e-13
FBtr0100594	11.4465	10.0528	-1.30069	3.4701e-16	1.34668e-13
FBtr0100670	8.46354	7.79262	-0.583392	0.000642599	0.0215688
FBtr0100671	8.31487	7.64939	-0.578236	0.000913928	0.028405
FBtr0110814	3.44327	5.26948	2.01964	1.86401e-06	0.000140132
FBtr0110827	5.44137	4.32072	-1.08378	0.00257442	0.0680776
FBtr0111018	5.60397	6.48699	0.978051	0.000187876	0.00770773
FBtr0111129	10.3939	10.9869	0.686982	1.5955e-06	0.000127988
FBtr0111132	10.3789	10.9712	0.686337	1.65538e-06	0.000131324
FBtr0112357	6.2344	7.03667	0.892761	0.000665789	0.0221811
FBtr0112420	8.51809	6.72039	-1.68368	4.48621e-12	9.47317e-10
FBtr0112523	7.32523	6.48755	-0.751005	0.000224385	0.00877915
FBtr0112524	7.60921	6.77256	-0.748973	0.000104618	0.00451116
FBtr0112532	5.42499	3.82659	-1.50805	0.000754946	0.024197
FBtr0112724	3.49728	5.10259	1.73281	0.000139691	0.00598755
FBtr0112791	9.97442	9.29876	-0.579793	9.60552e-06	0.000587345
FBtr0112792	10.1724	9.49137	-0.584931	6.13137e-06	0.000386142
FBtr0112982	3.66195	1.38998	-2.71087	0.00179987	0.0501832
FBtr0113077	3.46411	5.25771	1.9847	6.45963e-06	0.000401532
FBtr0113078	3.52075	5.65342	2.33231	1.00297e-08	1.35865e-06
FBtr0113079	3.96896	5.73836	1.93579	3.94525e-07	3.72696e-05
FBtr0113246	8.09929	9.17779	1.1743	4.17405e-13	9.82544e-11
FBtr0113354	6.12608	6.80211	0.795253	0.00146826	0.0425977
FBtr0113742	9.16772	9.67067	0.60225	3.55164e-05	0.00180205
FBtr0113743	8.65526	9.15824	0.602635	7.26578e-05	0.00325014
FBtr0113744	8.74084	9.24377	0.60239	6.51391e-05	0.00295991
FBtr0114221	1.52832	3.38494	2.57031	0.00434604	0.0992128
FBtr0114249	2.63563	4.27472	2.06689	0.00121168	0.0363227
FBtr0114250	2.90475	4.43876	1.8974	0.00144447	0.0421568
FBtr0114253	2.52832	4.36951	2.36645	0.000819442	0.0261475
FBtr0114280	2.73322	4.47262	2.13113	0.000318083	0.0117715
FBtr0114286	3.75774	5.42537	1.7386	0.000203076	0.00807747
FBtr0114473	7.18164	7.68934	0.594554	0.00275766	0.0718644
FBtr0273342	7.57952	6.33206	-1.15008	1.75237e-06	0.000136012
FBtr0273398	6.26962	7.26654	1.17778	4.67268e-05	0.00222907
FBtr0273399	6.22518	7.22162	1.17751	5.11421e-05	0.00239952
FBtr0273402	2.69227	4.58621	2.14461	9.31342e-05	0.00407718
FBtr0290093	7.80288	6.76449	-0.932488	0.000690228	0.0225372
FBtr0290130	7.16281	8.54777	1.50798	3.67849e-07	3.52129e-05
FBtr0290272	5.05758	2.70976	-2.42659	1.91615e-06	0.000142559
FBtr0299591	5.45036	4.32072	-1.09487	0.00237541	0.0639936
FBtr0299685	7.56916	6.52997	-0.937504	9.74246e-06	0.00058957
FBtr0299686	7.56916	6.52997	-0.937504	9.74246e-06	0.00058957
FBtr0299687	7.32502	6.29201	-0.93334	2.2849e-05	0.00122421
FBtr0299696	7.49094	6.562	-0.81031	0.000452726	0.0159331
FBtr0299869	9.36315	10.079	0.815319	2.55745e-09	3.75311e-07
FBtr0299870	9.34552	10.0625	0.816434	2.56149e-09	3.75311e-07
FBtr0299964	3.46625	4.85622	1.55787	0.000677725	0.0223711
FBtr0299968	5.23413	3.54312	-1.69729	4.81441e-05	0.00227402
FBtr0300062	4.77995	3.1504	-1.6419	0.000704811	0.0228968
FBtr0300190	4.52265	6.0635	1.76803	1.80829e-06	0.000138852
FBtr0300191	9.14811	8.58565	-0.460702	0.00273918	0.0715126
FBtr0300192	5.3167	6.74158	1.55205	2.93525e-08	3.66498e-06
FBtr0300193	5.3167	6.75307	1.56527	2.57561e-08	3.24413e-06
FBtr0300320	9.52214	8.80093	-0.61879	0.000354965	0.0128711
FBtr0300321	9.07868	8.3509	-0.62772	0.000336896	0.0122468
FBtr0300390	5.54675	6.38086	0.932885	0.00046495	0.0162835
FBtr0300451	7.12283	4.83807	-2.3727	1.63107e-09	2.43964e-07
FBtr0300476	6.38328	5.4255	-0.890056	0.000843054	0.0266639
FBtr0300477	6.71404	5.83184	-0.808277	0.000897581	0.0279574
FBtr0300478	6.72786	5.85696	-0.796454	0.000997702	0.0307425
FBtr0300479	6.7671	5.88166	-0.811587	0.000754504	0.024197
FBtr0300480	6.61053	5.70889	-0.829529	0.000891755	0.0278363
FBtr0300481	6.29137	5.39037	-0.829315	0.00213204	0.058091
FBtr0300568	6.49718	7.77887	1.39509	4.24667e-10	7.43634e-08
FBtr0300593	6.17665	6.95874	0.894718	0.000257626	0.00989105
FBtr0300635	9.81431	7.99998	-1.7238	1.02066e-27	9.15978e-25
FBtr0300693	6.80424	5.97597	-0.760983	0.00268856	0.070556
FBtr0300729	5.91537	6.51732	0.699969	0.00354158	0.087982
FBtr0300730	5.89114	6.49633	0.70281	0.00356227	0.088343
FBtr0300774	6.01292	4.74651	-1.25336	0.000294536	0.0111004
FBtr0300828	9.29525	9.58578	0.387439	0.00358785	0.088671
FBtr0300895	6.15466	7.57291	1.53048	2.76101e-12	5.91722e-10
FBtr0300922	4.20475	5.67666	1.63186	6.91877e-06	0.00042638
FBtr0301155	6.67647	7.30574	0.706877	0.00103303	0.0316951
FBtr0301209	7.66854	8.257	0.66298	0.000835018	0.026468
FBtr0301245	4.48202	5.77632	1.38796	3.66045e-05	0.00185072
FBtr0301287	5.09325	6.54014	1.5125	1.27289e-05	0.000725295
FBtr0301475	8.25363	7.58078	-0.585378	0.00085142	0.0267517
FBtr0301490	5.70816	6.56274	0.950946	0.000232362	0.00906653
FBtr0301561	10.4084	11.0024	0.688015	1.62076e-06	0.000129292
FBtr0301576	5.34807	3.73811	-1.63375	0.000175265	0.00725252
FBtr0301735	3.84053	5.92721	2.26277	1.26077e-10	2.29158e-08
FBtr0301737	6.54992	7.4076	0.94123	0.000247765	0.00953796
FBtr0301801	8.83866	9.34165	0.602452	5.40446e-05	0.00249526
FBtr0301827	7.30899	6.19487	-1.02207	1.67718e-06	0.000131599
FBtr0301828	7.30282	6.19487	-1.01591	1.97826e-06	0.000144928
FBtr0301829	7.3058	6.18741	-1.0255	1.82971e-06	0.000139079
FBtr0301854	3.44064	4.66901	1.35785	0.00419	0.0962628
FBtr0301932	4.38809	5.69662	1.39641	5.61604e-05	0.00258464
FBtr0302050	3.98376	1.60245	-2.46661	0.00182591	0.0505169
FBtr0302182	2.48374	3.97888	1.77667	0.00425249	0.0975424
FBtr0302273	3.93793	5.30678	1.54837	7.10198e-05	0.00318679
FBtr0302500	2.86165	5.54661	3.0514	1.49774e-09	2.2638e-07
