# Supplementary material for: Functional Genomic Analysis of Amphetamine Sensitivity in Drosophila
Source: Front Psychiatry. 2022 Feb 18;13:831597. doi: 10.3389/fpsyt.2022.831597 (PMC8894854; doi:10.3389/fpsyt.2022.831597)
Supplement: Supplementary Table 2 — GO terms and functional enrichment analysis for DAT-independent genes. DATindependent is the list of DE genes common between WT and DAT mutant; up and dn list the FBtr recognized by DAVID for up- and downregulated genes; upANNO and dnANNO contain all significant annotations (p < 0.1) in all functional databases used in DAVID. [file Table_2.XLSX]

## Sheet: DATindependent
Transcript	meanWT 00	meanWT10	log2R	pval	padj
FBtr0078507	1.38998	6.63385	6.3747	1.17028e-12	2.80485e-10
FBtr0082651	4.31709	9.49874	5.69827	4.00197e-21	1.07236e-17
FBtr0082572	0.666667	5.00336	5.695	2.08948e-07	2.10539e-05
FBtr0089418	0.666667	3.75698	4.87681	0.000183189	0.00654416
FBtr0089419	1	4.161	4.72855	2.9248e-05	0.00132491
FBtr0087455	4.68583	8.56501	4.34795	2.78819e-14	9.93351e-12
FBtr0100522	4.39989	8.37155	4.03342	2.11631e-09	3.17013e-07
FBtr0082060	4.39989	8.36082	4.02282	2.34772e-09	3.47726e-07
FBtr0089628	3.9183	7.57721	3.85508	2.51649e-26	3.31723e-22
FBtr0081996	3.20244	6.32125	3.84333	8.15664e-07	6.17935e-05
FBtr0081997	3.36425	6.42262	3.77247	6.55585e-07	5.144e-05
FBtr0082569	2.9183	6.38104	3.75287	3.48523e-17	5.1047e-14
FBtr0083154	5.05875	8.45263	3.59969	6.57357e-24	4.33264e-20
FBtr0075091	3.31709	6.51806	3.52592	1.13565e-13	3.74254e-11
FBtr0070777	5.48971	8.63438	3.29507	1.03248e-16	9.7215e-14
FBtr0075801	4.75423	7.73111	3.1918	5.55849e-13	1.43671e-10
FBtr0071242	1.83062	4.30152	3.00801	1.66604e-05	0.000798607
FBtr0083279	3.89257	6.66808	2.991	1.31465e-14	4.81383e-12
FBtr0302500	1.83062	4.26241	2.9533	1.9471e-05	0.000906951
FBtr0073777	3.34539	6.04061	2.91444	3.49024e-10	5.75105e-08
FBtr0082505	3.11328	5.7234	2.87627	1.01648e-11	2.00064e-09
FBtr0077749	2.96896	5.4352	2.83511	3.30917e-07	2.81429e-05
FBtr0088922	3.32576	5.90663	2.83493	1.3534e-09	2.05063e-07
FBtr0080277	5.82495	8.06402	2.76962	6.49709e-06	0.000356853
FBtr0080276	5.82495	8.05483	2.76366	7.18129e-06	0.000384812
FBtr0084710	4.60376	6.83536	2.58147	1.86365e-07	2.03479e-05
FBtr0086181	5.20302	7.63589	2.57847	4.09932e-13	1.17472e-10
FBtr0077524	7.17407	9.52533	2.4712	9.63588e-18	1.81457e-14
FBtr0082570	4.07225	6.29172	2.39957	4.11002e-11	7.63075e-09
FBtr0073591	3.09974	5.22273	2.3304	7.91666e-09	1.07585e-06
FBtr0273402	2.05664	4.03296	2.31753	0.000143076	0.00523895
FBtr0076918	2.19499	4.1357	2.29048	8.44783e-05	0.00330443
FBtr0075044	7.02296	9.07641	2.28888	1.14752e-06	8.31132e-05
FBtr0075043	7.03124	9.07759	2.28178	1.14321e-06	8.31132e-05
FBtr0075045	6.95396	8.99956	2.28173	1.26818e-06	9.08539e-05
FBtr0300922	3.84896	5.71793	2.24912	5.51941e-05	0.00230974
FBtr0075042	7.06786	9.06832	2.23224	1.21777e-06	8.77197e-05
FBtr0086634	3.9443	6.03822	2.22776	2.07244e-12	4.71014e-10
FBtr0086635	4.45142	6.55189	2.20827	6.78035e-15	2.55368e-12
FBtr0086133	6.74286	8.43948	2.19882	0.000691391	0.0199664
FBtr0112724	3.86911	5.89144	2.19655	1.28313e-10	2.2857e-08
FBtr0302182	2.97888	4.95726	2.19003	3.2414e-07	2.791e-05
FBtr0075552	5.42547	7.25486	2.18407	1.0322e-05	0.000535685
FBtr0080932	7.33137	9.00345	2.18165	0.000799909	0.0225308
FBtr0075554	5.59404	7.4223	2.18103	9.50163e-06	0.000497026
FBtr0075553	5.58433	7.40228	2.17127	1.05588e-05	0.000545829
FBtr0075555	5.57267	7.37765	2.14788	1.07815e-05	0.000555162
FBtr0301735	4.20979	6.18665	2.14667	1.0074e-09	1.59994e-07
FBtr0290130	6.89201	8.47083	2.13605	0.000665099	0.0193539
FBtr0080860	3.7664	5.50806	2.08876	0.00214838	0.049338
FBtr0071625	3.99243	5.78272	2.05876	6.11314e-06	0.000341834
FBtr0074030	4.67513	6.22307	2.04355	0.000638233	0.0186196
FBtr0089766	6.56471	8.42837	2.02859	8.27334e-08	1.00054e-05
FBtr0073705	6.29685	7.76705	2.01232	0.00150818	0.037306
FBtr0100410	7.22858	9.06436	1.99706	2.96739e-10	5.01489e-08
FBtr0301854	3.62345	5.43276	1.99632	5.3937e-08	6.58331e-06
FBtr0082607	7.74249	9.56883	1.98586	2.49288e-10	4.26769e-08
FBtr0087686	4.89574	6.72124	1.97602	3.48592e-08	4.37632e-06
FBtr0082437	5.24596	7.08876	1.95412	5.29161e-13	1.42355e-10
FBtr0085987	6.37706	7.94339	1.95289	0.000263804	0.00898571
FBtr0113078	3.25163	4.99291	1.942	4.61571e-06	0.000265695
FBtr0087687	5.01008	6.79125	1.9335	2.49204e-08	3.18932e-06
FBtr0072265	3.83062	5.40593	1.92886	0.000306432	0.0102005
FBtr0300193	4.96393	6.74097	1.92835	3.09337e-08	3.92085e-06
FBtr0300192	4.96393	6.73101	1.91844	3.74755e-08	4.66039e-06
FBtr0072266	3.9293	5.48069	1.91281	0.000363288	0.0115117
FBtr0084220	3.61725	5.32916	1.90048	6.93471e-07	5.34581e-05
FBtr0085251	5.09282	6.74556	1.87805	0.00010662	0.00400417
FBtr0085250	5.04777	6.68931	1.86517	0.000136231	0.00501902
FBtr0085249	5.00111	6.63473	1.85833	0.000177229	0.00636575
FBtr0079282	4.54312	6.02889	1.83229	0.000288762	0.00971037
FBtr0300190	4.94784	6.60322	1.83193	1.54973e-07	1.79198e-05
FBtr0087685	4.83931	6.51462	1.82961	1.69132e-07	1.90555e-05
FBtr0100038	9.07222	10.55	1.81938	0.000206966	0.00731428
FBtr0075699	4.90011	6.53341	1.80728	1.90657e-07	2.03479e-05
FBtr0088261	3.19624	4.73731	1.80409	0.000324454	0.0105576
FBtr0084221	3.7664	5.39058	1.80135	1.08123e-06	8.04487e-05
FBtr0076457	6.0281	7.70797	1.79068	6.51279e-15	2.52505e-12
FBtr0079080	3.45544	5.04401	1.78983	9.43969e-06	0.000495753
FBtr0079253	2.38998	4.0007	1.78847	0.00149204	0.0370397
FBtr0088592	5.33594	7.03948	1.7872	3.95435e-14	1.37174e-11
FBtr0070913	4.78925	6.12717	1.78156	0.00155479	0.0380952
FBtr0081222	5.16094	6.54897	1.76401	0.0029942	0.0643028
FBtr0301287	5.21341	6.59871	1.75438	0.00340974	0.070177
FBtr0110814	5.46669	7.10795	1.75374	3.528e-13	1.05696e-10
FBtr0071624	5.52075	7.15884	1.75053	2.17178e-13	6.81629e-11
FBtr0081223	5.20273	6.56915	1.74686	0.00320467	0.0666665
FBtr0088315	3.16395	4.5859	1.69676	0.00229713	0.0523889
FBtr0301209	6.99062	8.44288	1.66366	1.62811e-05	0.000786143
FBtr0082506	3.99409	5.43863	1.66199	6.24273e-05	0.00257161
FBtr0113077	3.25163	4.70541	1.63672	0.000127365	0.00471607
FBtr0086298	6.75886	8.17961	1.62936	2.20823e-05	0.00101425
FBtr0080442	6.07459	7.52493	1.56904	1.61521e-07	1.8355e-05
FBtr0113079	3.74911	5.15653	1.55621	3.45453e-05	0.00154365
FBtr0087559	6.29816	7.74507	1.53129	2.28562e-05	0.00104615
FBtr0273398	6.4553	7.71621	1.52659	0.000606616	0.0179292
FBtr0273399	6.41146	7.67075	1.52645	0.000627126	0.0183706
FBtr0082845	4.23894	5.42981	1.52626	0.00319392	0.0666665
FBtr0083371	5.24554	6.58475	1.51412	1.23187e-05	0.000624557
FBtr0080441	6.14166	7.51183	1.50252	3.34216e-06	0.000204913
FBtr0080440	6.15361	7.52318	1.50039	3.71166e-06	0.000224437
FBtr0080439	6.12074	7.48684	1.49804	3.82421e-06	0.000230186
FBtr0074085	6.48007	7.8563	1.48894	4.22802e-09	6.12459e-07
FBtr0087560	7.78407	9.12261	1.48812	4.69161e-05	0.00200145
FBtr0072240	4.21145	5.4948	1.48058	0.000265167	0.00900885
FBtr0087593	8.16545	9.42661	1.46314	8.84652e-05	0.00341979
FBtr0072239	4.23894	5.50096	1.46163	0.000312806	0.0103343
FBtr0087591	8.10551	9.36107	1.45531	7.83399e-05	0.00311047
FBtr0087592	8.10024	9.35441	1.45393	8.00051e-05	0.00315757
FBtr0299964	3.58161	4.87405	1.45069	0.000106149	0.00400417
FBtr0076415	6.25069	7.4828	1.40753	3.1381e-05	0.00141182
FBtr0076416	6.1935	7.42387	1.40746	3.36987e-05	0.00151094
FBtr0078708	4.59426	5.85842	1.38128	4.4636e-05	0.00191734
FBtr0086671	5.51071	6.69179	1.35942	0.000254775	0.0087688
FBtr0300895	6.09898	7.28641	1.35779	4.76634e-05	0.00202677
FBtr0083245	6.18723	7.37432	1.35588	4.31986e-05	0.00187317
FBtr0083248	5.94418	7.12385	1.35193	5.98843e-05	0.00248237
FBtr0083246	6.08544	7.25177	1.33398	5.1825e-05	0.00219665
FBtr0078217	5.84396	7.0384	1.31024	4.3634e-06	0.000253385
FBtr0078218	6.33189	7.5282	1.30923	2.40666e-06	0.000157943
FBtr0083247	5.90428	7.03742	1.30009	8.95872e-05	0.00344297
FBtr0088074	6.19787	7.21644	1.29935	0.00524602	0.097812
FBtr0078216	6.16123	7.33954	1.29031	4.4167e-06	0.000255355
FBtr0078219	6.30079	7.47543	1.28682	4.31813e-06	0.000252952
FBtr0078235	3.27126	4.36644	1.26757	0.00292804	0.0632744
FBtr0086625	5.76046	6.92743	1.26317	2.86307e-07	2.55007e-05
FBtr0087816	3.71996	4.83178	1.26214	0.001181	0.0304656
FBtr0087204	3.57427	4.6128	1.22007	0.0039761	0.0788821
FBtr0087205	3.57427	4.58824	1.19015	0.00468681	0.0897987
FBtr0088554	7.75924	8.77238	1.17631	0.00325931	0.0676602
FBtr0089436	6.38887	7.39551	1.16956	0.00032012	0.010471
FBtr0073066	6.57864	7.6482	1.16769	1.16348e-08	1.54919e-06
FBtr0089431	6.38893	7.39269	1.16754	0.000347198	0.0111357
FBtr0073067	7.06148	8.12952	1.16431	2.39145e-09	3.50267e-07
FBtr0111018	5.91286	7.02194	1.16252	2.6906e-06	0.000173012
FBtr0073068	6.75841	7.81825	1.15731	7.1919e-09	9.87538e-07
FBtr0090022	6.01206	7.06106	1.1482	1.42976e-07	1.68278e-05
FBtr0089435	6.4555	7.44234	1.14805	0.000393175	0.0123108
FBtr0089428	6.4503	7.43713	1.14751	0.000377685	0.0119106
FBtr0087547	4.16794	5.24291	1.14396	0.000771544	0.0219665
FBtr0087879	5.86338	6.95892	1.14028	1.54677e-05	0.000757976
FBtr0090025	6.01206	7.05267	1.14004	1.92952e-07	2.03479e-05
FBtr0090024	6.00514	7.04385	1.13947	2.21865e-07	2.15046e-05
FBtr0090029	6.00514	7.04385	1.13947	2.21865e-07	2.15046e-05
FBtr0090014	6.01206	7.0501	1.13736	2.01886e-07	2.09549e-05
FBtr0087878	5.83347	6.91521	1.13666	5.86728e-06	0.000331527
FBtr0090021	6.00514	7.03905	1.1341	2.18542e-07	2.14987e-05
FBtr0090026	6.00514	7.03905	1.1341	2.18542e-07	2.14987e-05
FBtr0090028	6.02746	7.06036	1.13316	2.13957e-07	2.13665e-05
FBtr0090023	6.00514	7.03681	1.13143	2.05794e-07	2.10293e-05
FBtr0090019	6.02746	7.05706	1.13039	2.69629e-07	2.46823e-05
FBtr0087877	5.83347	6.90647	1.12765	6.79826e-06	0.000367273
FBtr0089437	6.40608	7.37806	1.127	0.000345752	0.0111163
FBtr0090016	6.04163	7.0687	1.12635	2.40077e-07	2.29326e-05
FBtr0090015	6.03428	7.06036	1.12562	2.77402e-07	2.5179e-05
FBtr0090013	6.02746	7.0523	1.12507	2.64613e-07	2.46823e-05
FBtr0090020	6.04163	7.0658	1.12362	2.69318e-07	2.46823e-05
FBtr0089429	6.46675	7.43513	1.12253	0.000350426	0.0112119
FBtr0087875	5.78555	6.84837	1.11979	6.82829e-06	0.00036739
FBtr0089430	6.41146	7.37473	1.11697	0.000374698	0.0118448
FBtr0090018	6.02686	7.04459	1.11696	3.26061e-07	2.791e-05
FBtr0087876	5.72404	6.77465	1.10725	1.11012e-05	0.000569401
FBtr0301490	6.02023	7.07357	1.10141	1.35366e-05	0.000678478
FBtr0089432	6.38343	7.33101	1.10123	0.000431631	0.0132938
FBtr0083703	8.14601	9.16638	1.09859	1.59556e-06	0.000112474
FBtr0089433	6.47787	7.42332	1.09748	0.000405853	0.0126776
FBtr0089434	6.41766	7.3588	1.09451	0.000451054	0.0137634
FBtr0300390	5.84819	6.8883	1.09289	1.58129e-05	0.000769172
FBtr0113246	8.20152	9.19936	1.07615	1.61002e-06	0.00011289
FBtr0073392	4.98181	5.91257	1.06791	0.000594736	0.0176971
FBtr0083702	8.0107	8.99699	1.06433	1.63463e-06	0.000114009
FBtr0088905	7.70086	8.60936	1.04762	0.00043768	0.0134487
FBtr0077685	5.34913	6.30351	1.0475	1.54201e-05	0.000757976
FBtr0088906	7.56368	8.47669	1.03638	0.000224264	0.00780012
FBtr0088463	4.4527	5.32707	1.01058	0.00283863	0.0619517
FBtr0071690	7.57532	8.41669	0.998608	0.00294228	0.063478
FBtr0079876	5.62211	6.49189	0.995853	0.00211954	0.0489245
FBtr0086674	5.57404	6.52043	0.992184	0.000322027	0.0105073
FBtr0086982	4.41469	5.29026	0.989953	0.000976163	0.0266064
FBtr0089565	6.99887	7.8952	0.989652	1.59545e-07	1.8288e-05
FBtr0083700	7.77824	8.66846	0.973182	4.51213e-05	0.00193113
FBtr0071108	5.43579	6.30366	0.966382	3.8961e-05	0.00172344
FBtr0083701	8.06265	8.94524	0.965451	4.13896e-05	0.00182474
FBtr0089566	7.14495	8.01235	0.960792	3.69013e-07	3.08374e-05
FBtr0089562	7.1103	7.96889	0.951539	5.22553e-07	4.14958e-05
FBtr0089567	7.02455	7.88048	0.949555	6.74457e-07	5.22982e-05
FBtr0075969	4.84053	5.67654	0.94878	0.000724855	0.0208171
FBtr0071691	7.50913	8.28565	0.93811	0.00434673	0.0843866
FBtr0301155	6.76615	7.60109	0.929561	3.09229e-06	0.000194107
FBtr0079848	6.86648	7.66787	0.917635	0.00036094	0.0114669
FBtr0299869	9.51367	10.3279	0.900629	1.6552e-05	0.000796308
FBtr0299870	9.49723	10.3111	0.900313	1.69875e-05	0.000811336
FBtr0088835	5.64959	6.41845	0.893613	0.00182994	0.0434635
FBtr0088837	5.65993	6.41416	0.884315	0.00253663	0.056738
FBtr0091944	6.16263	6.94606	0.877652	1.39938e-05	0.000698342
FBtr0091945	6.26606	7.04405	0.871889	1.23745e-05	0.000624983
FBtr0070849	5.3167	6.09661	0.862202	0.00086511	0.0242636
FBtr0088836	5.65993	6.39398	0.858628	0.00258612	0.0574702
FBtr0088834	5.58308	6.30843	0.855738	0.00341224	0.070177
FBtr0301801	8.96835	9.73152	0.832411	3.69857e-07	3.08374e-05
FBtr0113744	8.86999	9.63288	0.832405	3.71958e-07	3.08374e-05
FBtr0113743	8.78506	9.54739	0.832074	3.88512e-07	3.18097e-05
FBtr0113742	9.29806	10.0611	0.831997	3.06752e-07	2.69573e-05
FBtr0085911	9.78235	10.4621	0.818649	0.00527524	0.0980793
FBtr0085913	9.80872	10.487	0.817045	0.00533175	0.0985738
FBtr0085912	9.82246	10.5005	0.816672	0.00534544	0.0986135
FBtr0089737	6.25397	6.98106	0.816506	0.000563681	0.016811
FBtr0089735	6.24245	6.96449	0.812122	0.000543756	0.0162904
FBtr0089736	6.24821	6.96944	0.811502	0.000610835	0.0179733
FBtr0089738	6.24821	6.96944	0.811502	0.000610835	0.0179733
FBtr0301561	10.647	11.3557	0.783137	6.6701e-06	0.000364835
FBtr0111132	10.6196	11.3271	0.782169	6.32341e-06	0.000350232
FBtr0111129	10.6345	11.3414	0.781401	6.76264e-06	0.000366853
FBtr0100151	7.50749	8.16944	0.780107	0.0012989	0.032927
FBtr0079532	7.78105	8.44082	0.777466	0.00121982	0.0312834
FBtr0085633	8.25199	8.90993	0.754907	8.62348e-05	0.00335324
FBtr0085632	8.32884	8.98642	0.754785	8.47487e-05	0.0033052
FBtr0085635	8.26775	8.92457	0.754008	8.89063e-05	0.00342679
FBtr0085634	8.28324	8.94012	0.753831	8.39302e-05	0.00329276
FBtr0085631	8.13552	8.78973	0.751615	0.000103521	0.0039213
FBtr0091943	6.81498	7.47207	0.747344	5.6567e-05	0.0023597
FBtr0082403	7.61263	8.27193	0.746623	5.2973e-05	0.00223811
FBtr0091942	6.92212	7.57719	0.745324	4.46536e-05	0.00191734
FBtr0086986	6.29114	6.9108	0.721608	0.00352306	0.0722255
FBtr0100289	6.89156	7.50798	0.719413	0.00181005	0.0431466
FBtr0081253	6.78237	7.39833	0.719172	0.00199418	0.0465884
FBtr0080163	9.43615	10.0368	0.706189	0.00178489	0.0427013
FBtr0080164	9.42567	10.0257	0.705429	0.00179905	0.0429622
FBtr0087579	7.40928	8.00753	0.679793	2.06762e-05	0.000959696
FBtr0085624	8.62076	9.1565	0.642036	0.00426208	0.0831106
FBtr0085623	8.24578	8.77438	0.635644	0.00491582	0.0930995
FBtr0085622	8.27087	8.79863	0.63463	0.00488059	0.0926488
FBtr0080017	7.69975	8.24435	0.630258	6.07585e-05	0.00251072
FBtr0089176	8.97866	9.48556	0.575704	0.00506864	0.0953136
FBtr0085774	9.21733	8.74019	-0.397177	0.00186467	0.0441019
FBtr0085772	9.1282	8.64918	-0.399213	0.00190304	0.0447163
FBtr0086539	8.45571	7.85516	-0.534158	0.00397941	0.0788821
FBtr0086536	8.36913	7.76549	-0.537577	0.00381854	0.0764986
FBtr0086538	8.46941	7.86311	-0.540005	0.0034009	0.070177
FBtr0300191	9.14677	8.52058	-0.548427	3.06585e-06	0.000193368
FBtr0089510	9.13885	8.50781	-0.553533	2.9375e-06	0.000187063
FBtr0089509	9.144	8.51276	-0.553729	2.71899e-06	0.000173989
FBtr0089514	9.14147	8.5078	-0.556101	2.59382e-06	0.000168432
FBtr0089515	9.18811	8.55368	-0.557155	2.05632e-06	0.000138012
FBtr0089513	9.09024	8.45517	-0.557549	3.47721e-06	0.000212206
FBtr0089511	9.10954	8.4735	-0.558463	3.11045e-06	0.000194322
FBtr0089516	9.10696	8.46946	-0.559879	2.99693e-06	0.00018993
FBtr0072436	8.52229	7.8439	-0.587849	0.0021367	0.0491552
FBtr0070906	7.23194	6.57542	-0.58942	0.00442963	0.0856178
FBtr0077304	11.1905	10.4915	-0.602657	0.00418226	0.0819274
FBtr0077303	10.384	9.68164	-0.606618	0.00396865	0.0788821
FBtr0300320	9.11232	8.42573	-0.606946	4.34746e-05	0.00187896
FBtr0300321	8.66855	7.97707	-0.614072	1.90463e-05	0.000890314
FBtr0070907	7.38625	6.70612	-0.61559	0.00262566	0.0580729
FBtr0079283	7.84186	7.12231	-0.633621	0.00300803	0.0643028
FBtr0084999	8.70389	7.95801	-0.645281	0.00308196	0.065211
FBtr0084995	8.85982	8.11242	-0.646666	0.0028868	0.0626915
FBtr0073062	10.0366	9.2309	-0.70233	0.00291994	0.0632031
FBtr0078656	9.78535	8.95926	-0.737022	1.18977e-05	0.000605541
FBtr0077133	9.41578	8.52662	-0.770579	0.00380262	0.0762955
FBtr0075290	9.51645	8.64708	-0.780427	0.000204199	0.0072359
FBtr0077131	9.46617	8.56138	-0.786182	0.00311842	0.0655566
FBtr0077132	9.48029	8.57566	-0.786517	0.00301774	0.0643028
FBtr0072784	6.04758	5.16544	-0.803683	0.00488476	0.0926488
FBtr0079448	6.82218	5.92361	-0.835718	0.000202487	0.00719457
FBtr0079447	6.69857	5.79888	-0.836928	0.00031276	0.0103343
FBtr0079446	6.69406	5.79165	-0.838606	0.000343978	0.0110864
FBtr0076543	9.71666	8.75854	-0.878783	2.40832e-06	0.000157943
FBtr0112791	10.0589	9.09804	-0.880946	2.01188e-06	0.000136037
FBtr0076546	9.87042	8.90663	-0.884352	2.06254e-06	0.000138012
FBtr0076544	9.84665	8.88118	-0.886193	2.01238e-06	0.000136037
FBtr0112792	10.2544	9.28673	-0.887802	1.68936e-06	0.000117206
FBtr0076545	10.3305	9.36242	-0.888115	1.71086e-06	0.000118077
FBtr0073963	5.58329	4.6174	-0.902208	0.00341249	0.070177
FBtr0077300	7.93352	6.86342	-0.911859	0.0046722	0.089679
FBtr0083789	5.97534	4.94991	-0.957179	0.000309077	0.0102626
FBtr0073040	8.57795	7.53027	-0.963056	1.3397e-06	9.54591e-05
FBtr0081122	9.86579	8.7022	-0.984795	0.00320638	0.0666665
FBtr0300635	9.86579	8.7022	-0.984795	0.00320638	0.0666665
FBtr0080699	5.79808	4.74114	-0.994496	0.000254323	0.0087688
FBtr0088993	6.46695	5.38321	-1.02616	1.84909e-05	0.000873646
FBtr0076001	6.99118	5.88743	-1.02809	6.15034e-07	4.85472e-05
FBtr0300481	6.12869	5.04412	-1.02825	6.70693e-05	0.00273718
FBtr0300477	6.54536	5.45829	-1.02893	1.42135e-05	0.000704369
FBtr0083929	6.89377	5.79951	-1.02947	2.64327e-07	2.46823e-05
FBtr0300478	6.57022	5.48302	-1.02968	1.32602e-05	0.000667162
FBtr0072025	6.2391	5.14211	-1.03732	1.73774e-05	0.000823987
FBtr0087920	5.03552	3.97531	-1.03918	0.00223218	0.0510843
FBtr0078828	7.03356	5.88502	-1.04539	0.000355866	0.0113584
FBtr0088996	6.80789	5.69768	-1.0477	3.31007e-06	0.000203894
FBtr0078830	7.14523	5.99334	-1.04831	0.000325168	0.0105576
FBtr0079147	7.4004	6.27536	-1.04904	1.84759e-08	2.38774e-06
FBtr0089933	7.13425	5.99984	-1.05104	1.401e-06	9.92902e-05
FBtr0300479	6.60048	5.49095	-1.05158	7.76171e-06	0.000410903
FBtr0078829	7.06949	5.91387	-1.05184	0.000330629	0.0107085
FBtr0300480	6.43867	5.33153	-1.05229	1.46217e-05	0.000721884
FBtr0078848	7.82833	6.71869	-1.06119	1.78302e-06	0.000121781
FBtr0079146	7.45591	6.30373	-1.07698	7.15843e-09	9.87538e-07
FBtr0100013	4.89718	3.7904	-1.08163	0.0029766	0.0641136
FBtr0300476	6.21833	5.06661	-1.10017	2.12063e-05	0.000980846
FBtr0072785	5.97258	4.81781	-1.10445	9.19781e-05	0.00352458
FBtr0070197	4.76305	3.65828	-1.10449	0.00459716	0.0885961
FBtr0084536	5.17738	4.05419	-1.11357	0.00172057	0.0415395
FBtr0084537	5.26683	4.11853	-1.13671	0.00107663	0.0286711
FBtr0100012	4.55303	3.42206	-1.14024	0.00467376	0.089679
FBtr0084538	5.38216	4.21585	-1.15163	0.000793418	0.0223958
FBtr0079148	7.57198	6.34572	-1.15235	1.44769e-10	2.54446e-08
FBtr0110827	5.27194	4.09667	-1.1754	0.000996387	0.0270254
FBtr0072254	6.47341	5.22198	-1.18134	1.07097e-06	8.02134e-05
FBtr0299591	5.28824	4.09667	-1.18768	0.000759634	0.0217213
FBtr0072216	7.19853	5.93831	-1.19068	1.29611e-09	1.98666e-07
FBtr0080449	6.79484	5.45819	-1.25964	2.32383e-07	2.23596e-05
FBtr0072255	6.39576	5.06039	-1.26915	3.17107e-07	2.76541e-05
FBtr0086477	8.86267	7.57018	-1.28025	5.78143e-06	0.000328495
FBtr0076003	6.35348	4.94604	-1.30312	8.33582e-05	0.00328008
FBtr0083889	4.57142	3.2611	-1.31468	0.00175847	0.0422224
FBtr0087042	6.47287	5.0708	-1.31755	0.00110196	0.0290476
FBtr0084205	6.95289	5.52625	-1.32437	6.70375e-07	5.22893e-05
FBtr0081711	6.40884	5.00975	-1.33125	7.72468e-06	0.000410592
FBtr0081823	5.32698	3.94616	-1.33845	9.99767e-05	0.00380894
FBtr0083888	4.72607	3.37493	-1.3549	0.000689807	0.0199664
FBtr0074925	5.29805	3.94431	-1.36249	0.000167002	0.00604787
FBtr0074559	8.90157	7.43184	-1.37607	1.08834e-11	2.10979e-09
FBtr0089930	7.67172	6.21011	-1.39163	1.93848e-13	6.23244e-11
FBtr0072218	7.48216	6.01016	-1.39413	2.19023e-11	4.18429e-09
FBtr0072217	7.64929	6.17317	-1.39731	6.35039e-12	1.30798e-09
FBtr0072214	7.73057	6.24089	-1.41032	2.95078e-12	6.37659e-10
FBtr0072213	7.687	6.19318	-1.41533	2.49021e-12	5.47099e-10
FBtr0072211	7.73736	6.24089	-1.41713	2.24998e-12	5.027e-10
FBtr0072212	7.71477	6.21745	-1.41859	1.79977e-12	4.16221e-10
FBtr0078424	5.31977	3.79807	-1.42035	0.000182011	0.00651977
FBtr0081544	5.44494	3.99859	-1.43001	6.72551e-06	0.000366346
FBtr0073438	5.15449	3.69616	-1.43949	9.62374e-05	0.00367711
FBtr0072215	7.43836	5.91852	-1.44342	6.9782e-12	1.41518e-09
FBtr0100589	11.4276	9.90689	-1.4499	8.98969e-17	9.11555e-14
FBtr0100594	11.2152	9.69419	-1.44996	8.83517e-17	9.11555e-14
FBtr0100591	10.4751	8.95421	-1.45081	2.61767e-16	1.36725e-13
FBtr0006151	10.4751	8.95421	-1.45081	2.61767e-16	1.36725e-13
FBtr0091921	5.74724	4.27145	-1.45972	6.25765e-06	0.000348052
FBtr0100590	11.4414	9.90572	-1.46614	1.68276e-17	2.77277e-14
FBtr0100593	10.4514	8.91652	-1.46631	5.95412e-17	7.1352e-14
FBtr0100187	10.4514	8.91652	-1.46631	5.95412e-17	7.1352e-14
FBtr0075381	7.21686	5.64425	-1.46807	2.37246e-06	0.000157155
FBtr0089931	7.39994	5.86308	-1.47568	8.44195e-13	2.06077e-10
FBtr0086300	4.4789	2.99432	-1.53044	0.000450687	0.0137634
FBtr0080897	8.07603	6.39402	-1.62172	3.4474e-16	1.51479e-13
FBtr0080907	7.9908	6.30615	-1.62493	4.92788e-16	2.02998e-13
FBtr0301829	8.07062	6.38594	-1.62493	2.80047e-16	1.36725e-13
FBtr0080902	8.04538	6.36099	-1.62594	2.08765e-16	1.36725e-13
FBtr0080903	8.04692	6.36099	-1.62774	2.35418e-16	1.36725e-13
FBtr0080905	7.95604	6.27011	-1.62778	6.34919e-16	2.53621e-13
FBtr0301828	8.06487	6.37758	-1.62823	2.96931e-16	1.39791e-13
FBtr0301827	8.0742	6.38594	-1.62846	2.26279e-16	1.36725e-13
FBtr0080895	8.06155	6.37299	-1.62914	2.74673e-16	1.36725e-13
FBtr0080898	8.06155	6.37299	-1.62914	2.74673e-16	1.36725e-13
FBtr0080904	8.06155	6.37299	-1.62914	2.74673e-16	1.36725e-13
FBtr0080896	8.07959	6.3896	-1.62951	2.75067e-16	1.36725e-13
FBtr0080901	8.07959	6.3896	-1.62951	2.75067e-16	1.36725e-13
FBtr0080906	7.94852	6.2611	-1.62953	4.51567e-16	1.92018e-13
FBtr0080899	8.02691	6.33941	-1.62996	2.14193e-16	1.36725e-13
FBtr0080900	8.08109	6.3896	-1.63127	3.08239e-16	1.40111e-13
FBtr0080495	4.5499	2.89624	-1.68201	0.00152913	0.0376974
FBtr0084101	5.38073	3.64718	-1.71086	9.12283e-07	6.87184e-05
FBtr0086294	5.69852	3.97204	-1.71491	1.08632e-06	8.04487e-05
FBtr0079455	7.3965	5.6275	-1.71504	4.72244e-09	6.76644e-07
FBtr0083751	5.23305	3.46059	-1.72926	5.88509e-06	0.000331527
FBtr0088191	6.95412	5.31141	-1.7558	0.00203442	0.0473811
FBtr0083278	5.10099	3.33245	-1.76842	3.56685e-06	0.000216674
FBtr0082954	8.0699	6.23768	-1.79008	1.0837e-10	1.95689e-08
FBtr0084100	5.50242	3.67206	-1.80483	1.48803e-07	1.73586e-05
FBtr0300062	4.48081	2.75176	-1.81374	7.50924e-05	0.00300872
FBtr0081209	6.83112	4.96727	-1.82134	3.8495e-13	1.12765e-10
FBtr0081208	6.81437	4.9323	-1.84037	2.70397e-13	8.28923e-11
FBtr0082825	5.19487	3.34969	-1.84207	4.06677e-06	0.000242571
FBtr0077792	4.3023	2.42206	-1.84215	0.0010887	0.0288757
FBtr0085104	4.94538	3.16544	-1.84691	8.69979e-06	0.000458723
FBtr0084810	6.57561	4.56994	-1.87083	4.16188e-06	0.000244919
FBtr0081207	6.96193	5.04498	-1.87422	4.68664e-14	1.58408e-11
FBtr0075375	9.23747	7.29548	-1.87466	8.78561e-11	1.6085e-08
FBtr0299696	8.3429	6.3278	-1.88542	5.0565e-09	7.16718e-07
FBtr0079606	6.17264	4.22531	-1.91452	4.77374e-10	7.67408e-08
FBtr0085867	6.41863	4.43679	-1.94174	4.56022e-12	9.54172e-10
FBtr0079471	5.69144	3.70257	-1.98221	6.55011e-09	9.18548e-07
FBtr0084362	5.83127	3.84454	-2.01222	1.67371e-08	2.18444e-06
FBtr0079163	4.73261	2.79992	-2.0199	5.08264e-06	0.00029004
FBtr0086327	6.96386	4.63915	-2.14687	2.03914e-07	2.1e-05
FBtr0081302	6.56956	4.26007	-2.16652	3.94761e-08	4.86331e-06
FBtr0078841	6.20895	3.90399	-2.17593	7.81169e-07	5.98684e-05
FBtr0088816	9.56962	7.28433	-2.18523	1.01686e-11	2.00064e-09
FBtr0075857	4.44578	2.43872	-2.19318	4.2347e-05	0.0018484
FBtr0086935	7.66869	5.30152	-2.30694	8.39686e-13	2.06077e-10
FBtr0086936	7.85823	5.48422	-2.31047	5.08601e-13	1.42355e-10
FBtr0086933	7.85985	5.48422	-2.31252	5.26478e-13	1.42355e-10
FBtr0086934	7.85183	5.47509	-2.31253	6.5044e-13	1.64887e-10
FBtr0074393	4.35424	2.28232	-2.31684	8.65329e-05	0.00335493
FBtr0086937	7.85985	5.47509	-2.32067	5.44606e-13	1.4358e-10
FBtr0083225	7.99491	5.41447	-2.58876	2.67638e-18	5.88e-15
FBtr0290272	4.87812	2.43872	-2.60851	1.07956e-07	1.29371e-05
FBtr0080129	4.93672	2.48416	-2.61656	2.0923e-07	2.10539e-05
FBtr0077060	8.24754	5.57695	-2.62112	4.06752e-21	1.07236e-17
FBtr0089188	6.33661	3.66904	-2.7342	2.59886e-11	4.89402e-09
FBtr0075369	7.65141	4.57721	-2.85752	1.55873e-12	3.66915e-10
FBtr0085455	4.6464	1.83496	-2.87124	9.81432e-06	0.000511353
FBtr0080450	7.59759	4.60932	-2.91509	2.68843e-23	1.18129e-19
FBtr0112532	6.04146	3.2348	-2.97553	1.79299e-07	2.00195e-05
FBtr0086700	6.59579	3.29498	-3.15434	1.86987e-05	0.000877984
FBtr0086701	6.69558	3.32907	-3.19192	1.57792e-05	0.000769172
FBtr0073061	5.15797	1.74432	-3.59496	3.48431e-10	5.75105e-08
FBtr0078025	4.75774	1.14624	-4.33405	1.25281e-08	1.65145e-06

## Sheet: up 
From	To	Species	Gene Name
FBtr0082569	GstD2	Drosophila melanogaster	Glutathione S transferase D2(GstD2)
FBtr0088554	Non1	Drosophila melanogaster	Novel nucleolar protein 1(Non1)
FBtr0080932	Cyt-b5-r	Drosophila melanogaster	Cytochrome b5-related(Cyt-b5-r)
FBtr0300895	Glob1	Drosophila melanogaster	globin 1(glob1)
FBtr0082570	GstD3	Drosophila melanogaster	Glutathione S transferase D3(GstD3)
FBtr0086133	Cyp6a2	Drosophila melanogaster	Cytochrome P450-6a2(Cyp6a2)
FBtr0080017	Ip259	Drosophila melanogaster	Intronic Protein 259(Ip259)
FBtr0082572	GstD5	Drosophila melanogaster	Glutathione S transferase D5(GstD5)
FBtr0088315	CG12896	Drosophila melanogaster	CG12896 gene product from transcript CG12896-RA(CG12896)
FBtr0089766	Cyp6d5	Drosophila melanogaster	CG3050 gene product from transcript CG3050-RA(Cyp6d5)
FBtr0077524	Thor	Drosophila melanogaster	CG8846 gene product from transcript CG8846-RA(Thor)
FBtr0087593	cp1	Drosophila melanogaster	Cysteine proteinase-1(Cp1)
FBtr0301735	CG12868	Drosophila melanogaster	CG12868 gene product from transcript CG12868-RB(CG12868)
FBtr0301854	CG34423	Drosophila melanogaster	CG34423 gene product from transcript CG34423-RB(CG34423)
FBtr0087592	cp1	Drosophila melanogaster	Cysteine proteinase-1(Cp1)
FBtr0100410	GstD1	Drosophila melanogaster	Glutathione S transferase D1(GstD1)
FBtr0081253	ref(2)P	Drosophila melanogaster	refractory to sigma P(ref(2)P)
FBtr0079253	CG9505	Drosophila melanogaster	CG9505 gene product from transcript CG9505-RA(CG9505)
FBtr0089419	Cyp12d1-p	Drosophila melanogaster	CG30489 gene product from transcript CG30489-RB(Cyp12d1-p)
FBtr0089418	Cyp12d1-d	Drosophila melanogaster	CG33503 gene product from transcript CG33503-RA(Cyp12d1-d)
FBtr0073392	CG15203	Drosophila melanogaster	CG15203 gene product from transcript CG15203-RB(CG15203)
FBtr0075699	bmm	Drosophila melanogaster	brummer(bmm)
FBtr0112724	CG34423	Drosophila melanogaster	CG34423 gene product from transcript CG34423-RB(CG34423)
FBtr0076416	CG6767	Drosophila melanogaster	CG6767 gene product from transcript CG6767-RA(CG6767)
FBtr0073705	ade5	Drosophila melanogaster	CG3989 gene product from transcript CG3989-RB(ade5)
FBtr0089428	Sam-S	Drosophila melanogaster	S-adenosylmethionine Synthetase(Sam-S)
FBtr0085622	Fer2LCH	Drosophila melanogaster	Ferritin 2 light chain homologue(Fer2LCH)
FBtr0085623	Fer2LCH	Drosophila melanogaster	Ferritin 2 light chain homologue(Fer2LCH)
FBtr0085624	Fer2LCH	Drosophila melanogaster	Ferritin 2 light chain homologue(Fer2LCH)
FBtr0089429	Sam-S	Drosophila melanogaster	S-adenosylmethionine Synthetase(Sam-S)
FBtr0085987	Cyp6w1	Drosophila melanogaster	CG8345 gene product from transcript CG8345-RB(Cyp6w1)
FBtr0076415	CG6767	Drosophila melanogaster	CG6767 gene product from transcript CG6767-RA(CG6767)
FBtr0078708	CG12171	Drosophila melanogaster	CG12171 gene product from transcript CG12171-RA(CG12171)
FBtr0088463	GstT1	Drosophila melanogaster	Glutathione S transferase T1(GstT1)
FBtr0089431	Sam-S	Drosophila melanogaster	S-adenosylmethionine Synthetase(Sam-S)
FBtr0089430	Sam-S	Drosophila melanogaster	S-adenosylmethionine Synthetase(Sam-S)
FBtr0089435	Sam-S	Drosophila melanogaster	S-adenosylmethionine Synthetase(Sam-S)
FBtr0089434	Sam-S	Drosophila melanogaster	S-adenosylmethionine Synthetase(Sam-S)
FBtr0089433	Sam-S	Drosophila melanogaster	S-adenosylmethionine Synthetase(Sam-S)
FBtr0089432	Sam-S	Drosophila melanogaster	S-adenosylmethionine Synthetase(Sam-S)
FBtr0085632	Fer1HCH	Drosophila melanogaster	Ferritin 1 heavy chain homologue(Fer1HCH)
FBtr0085633	Fer1HCH	Drosophila melanogaster	Ferritin 1 heavy chain homologue(Fer1HCH)
FBtr0089437	Sam-S	Drosophila melanogaster	S-adenosylmethionine Synthetase(Sam-S)
FBtr0085631	Fer1HCH	Drosophila melanogaster	Ferritin 1 heavy chain homologue(Fer1HCH)
FBtr0089436	Sam-S	Drosophila melanogaster	S-adenosylmethionine Synthetase(Sam-S)
FBtr0085634	Fer1HCH	Drosophila melanogaster	Ferritin 1 heavy chain homologue(Fer1HCH)
FBtr0085635	Fer1HCH	Drosophila melanogaster	Ferritin 1 heavy chain homologue(Fer1HCH)
FBtr0088906	Cyt-b5	Drosophila melanogaster	Cytochrome b5(Cyt-b5)
FBtr0087816	CG17574	Drosophila melanogaster	CG17574 gene product from transcript CG17574-RA(CG17574)
FBtr0088905	Cyt-b5	Drosophila melanogaster	Cytochrome b5(Cyt-b5)
FBtr0075553	Eip71CD	Drosophila melanogaster	Ecdysone-induced protein 28/29kD(Eip71CD)
FBtr0075552	Eip71CD	Drosophila melanogaster	Ecdysone-induced protein 28/29kD(Eip71CD)
FBtr0075554	Eip71CD	Drosophila melanogaster	Ecdysone-induced protein 28/29kD(Eip71CD)
FBtr0089562	Zasp66	Drosophila melanogaster	Z band alternatively spliced PDZ-motif protein 66(Zasp66)
FBtr0070777	CG15784	Drosophila melanogaster	CG15784 gene product from transcript CG15784-RB(CG15784)
FBtr0071624	CG15661	Drosophila melanogaster	CG15661 gene product from transcript CG15661-RA(CG15661)
FBtr0071625	CG4302	Drosophila melanogaster	CG4302 gene product from transcript CG4302-RA(CG4302)
FBtr0088592	Cyp4p1	Drosophila melanogaster	Cytochrome P450-4p1(Cyp4p1)
FBtr0089567	Zasp66	Drosophila melanogaster	Z band alternatively spliced PDZ-motif protein 66(Zasp66)
FBtr0089566	Zasp66	Drosophila melanogaster	Z band alternatively spliced PDZ-motif protein 66(Zasp66)
FBtr0089565	Zasp66	Drosophila melanogaster	Z band alternatively spliced PDZ-motif protein 66(Zasp66)
FBtr0086298	CG13868	Drosophila melanogaster	CG13868 gene product from transcript CG13868-RB(CG13868)
FBtr0086181	Tsp42Ed	Drosophila melanogaster	Tetraspanin 42Ed(Tsp42Ed)
FBtr0086982	CG15611	Drosophila melanogaster	CG15611 gene product from transcript CG15611-RA(CG15611)
FBtr0088922	CG2065	Drosophila melanogaster	CG2065 gene product from transcript CG2065-RB(CG2065)
FBtr0086986	gbp	Drosophila melanogaster	Growth-blocking peptide(Gbp)
FBtr0300192	CG6145	Drosophila melanogaster	CG6145 gene product from transcript CG6145-RE(CG6145)
FBtr0080441	Pect	Drosophila melanogaster	Phosphoethanolamine cytidylyltransferase(Pect)
FBtr0080440	Pect	Drosophila melanogaster	Phosphoethanolamine cytidylyltransferase(Pect)
FBtr0273402	CG8620	Drosophila melanogaster	CG8620 gene product from transcript CG8620-RA(CG8620)
FBtr0086625	Jheh1	Drosophila melanogaster	Juvenile hormone epoxide hydrolase 1(Jheh1)
FBtr0075091	Cyp12c1	Drosophila melanogaster	CG4120 gene product from transcript CG4120-RB(Cyp12c1)
FBtr0300193	CG6145	Drosophila melanogaster	CG6145 gene product from transcript CG6145-RE(CG6145)
FBtr0073591	Sclp	Drosophila melanogaster	CG2471 gene product from transcript CG2471-RC(Sclp)
FBtr0300190	bmm	Drosophila melanogaster	brummer(bmm)
FBtr0072265	CG3376	Drosophila melanogaster	CG3376 gene product from transcript CG3376-RB(CG3376)
FBtr0072266	CG3376	Drosophila melanogaster	CG3376 gene product from transcript CG3376-RB(CG3376)
FBtr0080439	Pect	Drosophila melanogaster	Phosphoethanolamine cytidylyltransferase(Pect)
FBtr0086634	MFS14	Drosophila melanogaster	Major Facilitator Superfamily Transporter 14(MFS14)
FBtr0301287	fon	Drosophila melanogaster	fondue(fon)
FBtr0083246	Glob1	Drosophila melanogaster	globin 1(glob1)
FBtr0083245	Glob1	Drosophila melanogaster	globin 1(glob1)
FBtr0083248	Glob1	Drosophila melanogaster	globin 1(glob1)
FBtr0083247	Glob1	Drosophila melanogaster	globin 1(glob1)
FBtr0086635	MFS14	Drosophila melanogaster	Major Facilitator Superfamily Transporter 14(MFS14)
FBtr0113744	RPL15	Drosophila melanogaster	Ribosomal protein L15(RpL15)
FBtr0113743	RPL15	Drosophila melanogaster	Ribosomal protein L15(RpL15)
FBtr0113742	RPL15	Drosophila melanogaster	Ribosomal protein L15(RpL15)
FBtr0078235	trbL	Drosophila melanogaster	tribbles(trbl)
FBtr0088261	Prx2540-1	Drosophila melanogaster	Peroxiredoxin 2540-1(Prx2540-1)
FBtr0083371	irc	Drosophila melanogaster	Immune-regulated catalase(Irc)
FBtr0084221	CG7059	Drosophila melanogaster	CG7059 gene product from transcript CG7059-RA(CG7059)
FBtr0084220	CG7059	Drosophila melanogaster	CG7059 gene product from transcript CG7059-RA(CG7059)
FBtr0081996	Nmdmc	Drosophila melanogaster	NAD-dependent methylenetetrahydrofolate dehydrogenase(Nmdmc)
FBtr0081997	Nmdmc	Drosophila melanogaster	NAD-dependent methylenetetrahydrofolate dehydrogenase(Nmdmc)
FBtr0082845	Adgf-D	Drosophila melanogaster	Adenosine deaminase-related growth factor D(Adgf-D)
FBtr0111132	RPL5	Drosophila melanogaster	Ribosomal protein L5(RpL5)
FBtr0082607	GstD1	Drosophila melanogaster	Glutathione S transferase D1(GstD1)
FBtr0072239	CG4797	Drosophila melanogaster	CG4797 gene product from transcript CG4797-RB(CG4797)
FBtr0088834	CG1882	Drosophila melanogaster	CG1882 gene product from transcript CG1882-RG(CG1882)
FBtr0299964	CG42365	Drosophila melanogaster	CG42365 gene product from transcript CG42365-RA(CG42365)
FBtr0088837	CG1882	Drosophila melanogaster	CG1882 gene product from transcript CG1882-RG(CG1882)
FBtr0083701	Xrp1	Drosophila melanogaster	CG17836 gene product from transcript CG17836-RB(Xrp1)
FBtr0088836	CG1882	Drosophila melanogaster	CG1882 gene product from transcript CG1882-RG(CG1882)
FBtr0083700	Xrp1	Drosophila melanogaster	CG17836 gene product from transcript CG17836-RB(Xrp1)
FBtr0088835	CG1882	Drosophila melanogaster	CG1882 gene product from transcript CG1882-RG(CG1882)
FBtr0083703	Xrp1	Drosophila melanogaster	CG17836 gene product from transcript CG17836-RB(Xrp1)
FBtr0083702	Xrp1	Drosophila melanogaster	CG17836 gene product from transcript CG17836-RB(Xrp1)
FBtr0078217	CG5059	Drosophila melanogaster	CG5059 gene product from transcript CG5059-RD(CG5059)
FBtr0078216	CG5059	Drosophila melanogaster	CG5059 gene product from transcript CG5059-RD(CG5059)
FBtr0078219	CG5059	Drosophila melanogaster	CG5059 gene product from transcript CG5059-RD(CG5059)
FBtr0078218	CG5059	Drosophila melanogaster	CG5059 gene product from transcript CG5059-RD(CG5059)
FBtr0300922	CG30026	Drosophila melanogaster	CG30026 gene product from transcript CG30026-RB(CG30026)
FBtr0082060	CG8147	Drosophila melanogaster	CG8147 gene product from transcript CG8147-RA(CG8147)
FBtr0083154	AOX1	Drosophila melanogaster	Aldehyde oxidase 1(AOX1)
FBtr0070849	RAB18	Drosophila melanogaster	CG3129 gene product from transcript CG3129-RA(Rab18)
FBtr0083279	BIN1	Drosophila melanogaster	Bicoid interacting protein 1(Bin1)
FBtr0074085	CG8206	Drosophila melanogaster	CG8206 gene product from transcript CG8206-RB(CG8206)
FBtr0082506	CG18547	Drosophila melanogaster	CG18547 gene product from transcript CG18547-RA(CG18547)
FBtr0079532	Sirup	Drosophila melanogaster	Starvation-upregulated protein(Sirup)
FBtr0075969	GCN5	Drosophila melanogaster	Gcn5 ortholog(Gcn5)
FBtr0110814	CG15661	Drosophila melanogaster	CG15661 gene product from transcript CG15661-RA(CG15661)
FBtr0301801	RPL15	Drosophila melanogaster	Ribosomal protein L15(RpL15)
FBtr0086674	GSTe6	Drosophila melanogaster	Glutathione S transferase E6(GstE6)
FBtr0086671	GSTe3	Drosophila melanogaster	Glutathione S transferase E3(GstE3)
FBtr0075043	CG18135	Drosophila melanogaster	CG18135 gene product from transcript CG18135-RB(CG18135)
FBtr0075042	CG18135	Drosophila melanogaster	CG18135 gene product from transcript CG18135-RB(CG18135)
FBtr0090016	mrp	Drosophila melanogaster	Multidrug-Resistance like Protein 1(MRP)
FBtr0090019	mrp	Drosophila melanogaster	Multidrug-Resistance like Protein 1(MRP)
FBtr0075045	CG18135	Drosophila melanogaster	CG18135 gene product from transcript CG18135-RB(CG18135)
FBtr0090018	mrp	Drosophila melanogaster	Multidrug-Resistance like Protein 1(MRP)
FBtr0075044	CG18135	Drosophila melanogaster	CG18135 gene product from transcript CG18135-RB(CG18135)
FBtr0090013	mrp	Drosophila melanogaster	Multidrug-Resistance like Protein 1(MRP)
FBtr0071242	CG15347	Drosophila melanogaster	CG15347 gene product from transcript CG15347-RA(CG15347)
FBtr0090015	mrp	Drosophila melanogaster	Multidrug-Resistance like Protein 1(MRP)
FBtr0090014	mrp	Drosophila melanogaster	Multidrug-Resistance like Protein 1(MRP)
FBtr0111129	RPL5	Drosophila melanogaster	Ribosomal protein L5(RpL5)
FBtr0090020	mrp	Drosophila melanogaster	Multidrug-Resistance like Protein 1(MRP)
FBtr0073777	CG1673	Drosophila melanogaster	CG1673 gene product from transcript CG1673-RA(CG1673)
FBtr0090022	mrp	Drosophila melanogaster	Multidrug-Resistance like Protein 1(MRP)
FBtr0090021	mrp	Drosophila melanogaster	Multidrug-Resistance like Protein 1(MRP)
FBtr0079080	CG14022	Drosophila melanogaster	CG14022 gene product from transcript CG14022-RA(CG14022)
FBtr0080860	Idgf1	Drosophila melanogaster	Imaginal disc growth factor 1(Idgf1)
FBtr0085911	ef2	Drosophila melanogaster	Elongation factor 2(EF2)
FBtr0085912	ef2	Drosophila melanogaster	Elongation factor 2(EF2)
FBtr0082403	RpL24-like	Drosophila melanogaster	Ribosomal protein L24-like(RpL24-like)
FBtr0090028	mrp	Drosophila melanogaster	Multidrug-Resistance like Protein 1(MRP)
FBtr0090029	mrp	Drosophila melanogaster	Multidrug-Resistance like Protein 1(MRP)
FBtr0090024	mrp	Drosophila melanogaster	Multidrug-Resistance like Protein 1(MRP)
FBtr0090023	mrp	Drosophila melanogaster	Multidrug-Resistance like Protein 1(MRP)
FBtr0079876	yip2	Drosophila melanogaster	yippee interacting protein 2(yip2)
FBtr0090026	mrp	Drosophila melanogaster	Multidrug-Resistance like Protein 1(MRP)
FBtr0090025	mrp	Drosophila melanogaster	Multidrug-Resistance like Protein 1(MRP)
FBtr0088074	Tret1-1	Drosophila melanogaster	Trehalose transporter 1-1(Tret1-1)
FBtr0076918	CG8620	Drosophila melanogaster	CG8620 gene product from transcript CG8620-RA(CG8620)
FBtr0071108	GCLC	Drosophila melanogaster	Glutamate-cysteine ligase catalytic subunit(Gclc)
FBtr0100289	ref(2)P	Drosophila melanogaster	refractory to sigma P(ref(2)P)
FBtr0087547	ARC2	Drosophila melanogaster	CG13941 gene product from transcript CG13941-RA(Arc2)
FBtr0082651	GNMT	Drosophila melanogaster	Glycine N-methyltransferase(Gnmt)
FBtr0084710	CG11089	Drosophila melanogaster	CG11089 gene product from transcript CG11089-RA(CG11089)
FBtr0085249	mino	Drosophila melanogaster	minotaur(mino)
FBtr0302182	Sclp	Drosophila melanogaster	CG2471 gene product from transcript CG2471-RC(Sclp)
FBtr0113246	Xrp1	Drosophila melanogaster	CG17836 gene product from transcript CG17836-RB(Xrp1)
FBtr0273398	pst	Drosophila melanogaster	pastrel(pst)
FBtr0273399	pst	Drosophila melanogaster	pastrel(pst)
FBtr0077685	CG31694	Drosophila melanogaster	CG31694 gene product from transcript CG31694-RA(CG31694)
FBtr0085250	mino	Drosophila melanogaster	minotaur(mino)
FBtr0085251	mino	Drosophila melanogaster	minotaur(mino)
FBtr0089176	RPS3A	Drosophila melanogaster	Ribosomal protein S3A(RpS3A)
FBtr0302500	CG15347	Drosophila melanogaster	CG15347 gene product from transcript CG15347-RA(CG15347)
FBtr0089736	REPTOR-BP	Drosophila melanogaster	REPTOR-binding partner(REPTOR-BP)
FBtr0089735	REPTOR-BP	Drosophila melanogaster	REPTOR-binding partner(REPTOR-BP)
FBtr0089738	REPTOR-BP	Drosophila melanogaster	REPTOR-binding partner(REPTOR-BP)
FBtr0080164	RPL9	Drosophila melanogaster	Ribosomal protein L9(RpL9)
FBtr0089737	REPTOR-BP	Drosophila melanogaster	REPTOR-binding partner(REPTOR-BP)
FBtr0080163	RPL9	Drosophila melanogaster	Ribosomal protein L9(RpL9)
FBtr0071691	CG10433	Drosophila melanogaster	CG10433 gene product from transcript CG10433-RC(CG10433)
FBtr0071690	CG10433	Drosophila melanogaster	CG10433 gene product from transcript CG10433-RC(CG10433)
FBtr0299870	RPL10	Drosophila melanogaster	Ribosomal protein L10(RpL10)
FBtr0301209	CG13868	Drosophila melanogaster	CG13868 gene product from transcript CG13868-RB(CG13868)
FBtr0087560	ARC1	Drosophila melanogaster	Activity-regulated cytoskeleton associated protein 1(Arc1)
FBtr0075801	CG8745	Drosophila melanogaster	CG8745 gene product from transcript CG8745-RA(CG8745)
FBtr0079848	CG4364	Drosophila melanogaster	CG4364 gene product from transcript CG4364-RA(CG4364)
FBtr0087686	CG6145	Drosophila melanogaster	CG6145 gene product from transcript CG6145-RE(CG6145)
FBtr0070913	Spat	Drosophila melanogaster	Serine pyruvate aminotransferase(Spat)
FBtr0087685	CG6145	Drosophila melanogaster	CG6145 gene product from transcript CG6145-RE(CG6145)
FBtr0087205	CG8389	Drosophila melanogaster	CG8389 gene product from transcript CG8389-RB(CG8389)
FBtr0081222	fon	Drosophila melanogaster	fondue(fon)
FBtr0087687	CG6145	Drosophila melanogaster	CG6145 gene product from transcript CG6145-RE(CG6145)
FBtr0087204	CG8389	Drosophila melanogaster	CG8389 gene product from transcript CG8389-RB(CG8389)
FBtr0080276	Mal-B2	Drosophila melanogaster	Maltase B2(Mal-B2)
FBtr0081223	fon	Drosophila melanogaster	fondue(fon)
FBtr0089628	CG10383	Drosophila melanogaster	CG10383 gene product from transcript CG10383-RB(CG10383)
FBtr0299869	RPL10	Drosophila melanogaster	Ribosomal protein L10(RpL10)
FBtr0082437	CG6908	Drosophila melanogaster	CG6908 gene product from transcript CG6908-RA(CG6908)
FBtr0079282	CG9498	Drosophila melanogaster	CG9498 gene product from transcript CG9498-RA(CG9498)
FBtr0074030	Ahcy13	Drosophila melanogaster	Adenosylhomocysteinase at 13(Ahcy13)
FBtr0073067	PHGPx	Drosophila melanogaster	CG12013 gene product from transcript CG12013-RC(PHGPx)
FBtr0073066	PHGPx	Drosophila melanogaster	CG12013 gene product from transcript CG12013-RC(PHGPx)
FBtr0076457	aay	Drosophila melanogaster	astray(aay)
FBtr0290130	CG6910	Drosophila melanogaster	CG6910 gene product from transcript CG6910-RC(CG6910)
FBtr0073068	PHGPx	Drosophila melanogaster	CG12013 gene product from transcript CG12013-RC(PHGPx)
FBtr0078507	CG11425	Drosophila melanogaster	CG11425 gene product from transcript CG11425-RA(CG11425)
FBtr0100038	IM14	Drosophila melanogaster	Immune induced molecule 14(IM14)
FBtr0087455	cyp6a8	Drosophila melanogaster	Cytochrome P450-6a8(Cyp6a8)
FBtr0087579	Tango7	Drosophila melanogaster	Transport and Golgi organization 7(Tango7)

## Sheet: upANNO
Category	Term	Count	%	PValue	Genes	List Total	Pop Hits	Pop Total	Fold Enrichment	Bonferroni	Benjamini	FDR
COG_ONTOLOGY	Secondary metabolites biosynthesis, transport, and catabolism	8	7.01754	0.000850484	CYP6A8, CYP12C1, CYP6W1, CYP12D1-P, CYP4P1, CYP6A2, CYP6D5, CYP12D1-D	24	91	1239	4.53846	0.00678365	0.00595339	0.00595339
COG_ONTOLOGY	Posttranslational modification, protein turnover, chaperones	8	7.01754	0.00965019	CG9505, CG12896, PRX2540-1, GSTD5, GSTE6, GSTE3, GSTD2, GSTT1	24	138	1239	2.99275	0.0746437	0.0337757	0.0337757
GOTERM_BP_DIRECT	GO:0055114~oxidation-reduction process	18	15.7895	1.33316e-07	CG12896, CYT-B5, PRX2540-1, EIP71CD, CYP12D1-P, CYP6A2, CYP6D5, CG6910, CYP6A8, NMDMC, CYP12C1, CYP6W1, AOX1, IRC, CG18547, CYP4P1, PHGPX, CYP12D1-D	100	412	10996	4.80408	3.18621e-05	2.16649e-05	2.14836e-05
GOTERM_BP_DIRECT	GO:0006749~glutathione metabolic process	8	7.01754	1.81296e-07	GCLC, GSTD5, GSTE6, GSTD3, GSTE3, GSTD2, GSTT1, GSTD1	100	47	10996	18.7166	4.33288e-05	2.16649e-05	2.14836e-05
GOTERM_BP_DIRECT	GO:0046680~response to DDT	5	4.38596	0.000107224	CYP6A8, CYP12D1-P, CYP6A2, CYP6D5, CYP12D1-D	100	28	10996	19.6357	0.0253023	0.00854217	0.00847069
GOTERM_BP_DIRECT	GO:0002181~cytoplasmic translation	6	5.26316	0.00204836	RPL5, RPL10, RPL24-LIKE, RPS3A, RPL15, RPL9	100	100	10996	6.5976	0.387411	0.12239	0.121365
GOTERM_BP_DIRECT	GO:0030431~sleep	6	5.26316	0.00483043	CG13868, FER1HCH, BMM, GLOB1, CG10383, AAY	100	122	10996	5.40787	0.685657	0.230894	0.228962
GOTERM_BP_DIRECT	GO:0006979~response to oxidative stress	5	4.38596	0.00943964	THOR, CG12896, EIP71CD, IRC, PHGPX	100	92	10996	5.97609	0.896356	0.34121	0.338355
GOTERM_BP_DIRECT	GO:0000027~ribosomal large subunit assembly	3	2.63158	0.0099936	RPL5, RPL10, RPL24-LIKE	100	17	10996	19.4047	0.909326	0.34121	0.338355
GOTERM_BP_DIRECT	GO:0006730~one-carbon metabolic process	3	2.63158	0.0137194	NMDMC, SAM-S, AHCY13	100	20	10996	16.494	0.963177	0.369888	0.366793
GOTERM_BP_DIRECT	GO:1990461~detoxification of iron ion	2	1.75439	0.0179263	FER1HCH, FER2LCH	100	2	10996	109.96	0.986743	0.369888	0.366793
GOTERM_BP_DIRECT	GO:0097459~iron ion import into cell	2	1.75439	0.0179263	FER1HCH, FER2LCH	100	2	10996	109.96	0.986743	0.369888	0.366793
GOTERM_BP_DIRECT	GO:0046701~insecticide catabolic process	3	2.63158	0.0179521	CYP6A8, CYP6A2, CYP6D5	100	23	10996	14.3426	0.986826	0.369888	0.366793
GOTERM_BP_DIRECT	GO:0008340~determination of adult lifespan	6	5.26316	0.0185718	THOR, BMM, SAM-S, EIP71CD, CG10383, GNMT	100	170	10996	3.88094	0.988671	0.369888	0.366793
GOTERM_BP_DIRECT	GO:0006880~intracellular sequestering of iron ion	2	1.75439	0.0267698	FER1HCH, FER2LCH	100	3	10996	73.3067	0.998474	0.492152	0.488034
GOTERM_BP_DIRECT	GO:0006629~lipid metabolic process	4	3.50877	0.0353349	CG1882, BMM, CYT-B5-R, CG18135	100	80	10996	5.498	0.999816	0.603218	0.59817
GOTERM_BP_DIRECT	GO:0033353~S-adenosylmethionine cycle	2	1.75439	0.05283	AHCY13, GNMT	100	6	10996	36.6533	0.999998	0.841758	0.834714
GOTERM_BP_DIRECT	GO:0006879~cellular iron ion homeostasis	2	1.75439	0.0613623	FER1HCH, FER2LCH	100	7	10996	31.4171	1	0.862682	0.855462
GOTERM_BP_DIRECT	GO:0003012~muscle system process	2	1.75439	0.0613623	ARC1, SCLP	100	7	10996	31.4171	1	0.862682	0.855462
GOTERM_CC_DIRECT	GO:0031090~organelle membrane	6	5.26316	0.000628496	CYT-B5, CYP6A8, CYP6W1, CYP4P1, CYP6A2, CYP6D5	89	79	10026	8.55582	0.0376243	0.0383383	0.0351958
GOTERM_CC_DIRECT	GO:0022625~cytosolic large ribosomal subunit	5	4.38596	0.00163832	RPL5, RPL10, RPL24-LIKE, RPL15, RPL9	89	58	10026	9.71135	0.0951805	0.0499689	0.0458731
GOTERM_CC_DIRECT	GO:0005811~lipid particle	9	7.89474	0.00291726	PST, EF2, CG1882, CYT-B5, BMM, FON, SPAT, YIP2, CYT-B5-R	89	277	10026	3.66016	0.163236	0.0593176	0.0544555
GOTERM_CC_DIRECT	GO:0005840~ribosome	5	4.38596	0.0107039	RPL5, RPL10, RPS3A, RPL15, RPL9	89	98	10026	5.74753	0.481315	0.163235	0.149855
GOTERM_CC_DIRECT	GO:0008043~intracellular ferritin complex	2	1.75439	0.0174782	FER1HCH, FER2LCH	89	2	10026	112.652	0.658906	0.213234	0.195756
GOTERM_CC_DIRECT	GO:0005739~mitochondrion	10	8.77193	0.0236738	CG34423, CG1673, CG8206, CG8745, NMDMC, MINO, YIP2, CYT-B5-R, CYP12D1-D, PHGPX	89	477	10026	2.36167	0.768105	0.240684	0.220956
GOTERM_CC_DIRECT	GO:0031966~mitochondrial membrane	3	2.63158	0.0300375	CYP12C1, CYP12D1-P, CYP12D1-D	89	31	10026	10.9018	0.844385	0.261755	0.2403
GOTERM_CC_DIRECT	GO:0045169~fusome	3	2.63158	0.0436614	FER1HCH, CP1, MINO	89	38	10026	8.89355	0.934338	0.282425	0.259275
GOTERM_CC_DIRECT	GO:0005789~endoplasmic reticulum membrane	6	5.26316	0.0446787	CYT-B5, CYP6A8, CYP6W1, CYP4P1, CYP6A2, CYP6D5	89	221	10026	3.05842	0.938466	0.282425	0.259275
GOTERM_CC_DIRECT	GO:0005794~Golgi apparatus	5	4.38596	0.0462992	TANGO7, FER1HCH, RAB18, PHGPX, FER2LCH	89	154	10026	3.65752	0.944519	0.282425	0.259275
GOTERM_CC_DIRECT	GO:0005829~cytosol	12	10.5263	0.0837109	CG31694, PST, EF2, TANGO7, BMM, PRX2540-1, SAM-S, CG7059, AOX1, RPS3A, ADE5, AHCY13	89	789	10026	1.71333	0.99517	0.464215	0.426165
GOTERM_MF_DIRECT	GO:0004602~glutathione peroxidase activity	8	7.01754	1.07876e-08	PRX2540-1, GSTD5, GSTE6, GSTD3, GSTE3, GSTD2, GSTD1, PHGPX	91	30	9284	27.2059	1.5642e-06	1.5642e-06	1.52105e-06
GOTERM_MF_DIRECT	GO:0020037~heme binding	12	10.5263	5.05782e-08	CYT-B5, CYP6A8, GLOB1, CYP12C1, CYP6W1, CYP12D1-P, IRC, CYP4P1, CYP6A2, CYP6D5, CYT-B5-R, CYP12D1-D	91	132	9284	9.27473	7.33382e-06	3.66692e-06	3.56577e-06
GOTERM_MF_DIRECT	GO:0005506~iron ion binding	11	9.64912	1.50339e-06	CG6910, CYP6A8, GLOB1, CYP12C1, CYP6W1, AOX1, CYP12D1-P, CYP4P1, CYP6A2, CYP6D5, CYP12D1-D	91	148	9284	7.58271	0.000217968	7.2664e-05	7.06594e-05
GOTERM_MF_DIRECT	GO:0004364~glutathione transferase activity	7	6.14035	2.77975e-06	GSTD5, GSTE6, GSTD3, GSTE3, GSTD2, GSTT1, GSTD1	91	42	9284	17.0037	0.000402983	0.000100766	9.79862e-05
GOTERM_MF_DIRECT	GO:0004497~monooxygenase activity	8	7.01754	2.13426e-05	CYP6A8, CYP12C1, CYP6W1, CYP12D1-P, CYP4P1, CYP6A2, CYP6D5, CYP12D1-D	91	88	9284	9.27473	0.00308993	0.000618936	0.000601862
GOTERM_MF_DIRECT	GO:0016705~oxidoreductase activity, acting on paired donors, with incorporation or reduction of molecular oxygen	8	7.01754	2.65793e-05	CYP6A8, CYP12C1, CYP6W1, CYP12D1-P, CYP4P1, CYP6A2, CYP6D5, CYP12D1-D	91	91	9284	8.96897	0.00384663	0.000642333	0.000624613
GOTERM_MF_DIRECT	GO:0004601~peroxidase activity	3	2.63158	0.00784039	CG12896, PRX2540-1, PHGPX	91	14	9284	21.8619	0.680608	0.162408	0.157928
GOTERM_MF_DIRECT	GO:0016491~oxidoreductase activity	7	6.14035	0.0109732	CG12171, CG2065, CYP6W1, CG18547, CYP6A2, CYP6D5, CYT-B5-R	91	193	9284	3.70028	0.798085	0.19889	0.193403
GOTERM_MF_DIRECT	GO:0008453~alanine-glyoxylate transaminase activity	2	1.75439	0.0288043	CG8745, SPAT	91	3	9284	68.0147	0.985563	0.46407	0.451268
GOTERM_MF_DIRECT	GO:0008199~ferric iron binding	2	1.75439	0.0382223	FER1HCH, FER2LCH	91	4	9284	51.011	0.996486	0.554223	0.538934
GOTERM_MF_DIRECT	GO:0051920~peroxiredoxin activity	2	1.75439	0.0475498	CG12896, PRX2540-1	91	5	9284	40.8088	0.999145	0.626793	0.609503
GOTERM_MF_DIRECT	GO:0004322~ferroxidase activity	2	1.75439	0.0659375	FER1HCH, FER2LCH	91	7	9284	29.1491	0.999949	0.735456	0.715168
GOTERM_MF_DIRECT	GO:0008198~ferrous iron binding	2	1.75439	0.0659375	FER1HCH, FER2LCH	91	7	9284	29.1491	0.999949	0.735456	0.715168
INTERPRO	IPR004046:Glutathione S-transferase, C-terminal	7	6.14035	6.38165e-07	GSTD5, GSTE6, GSTD3, GSTE3, GSTD2, GSTT1, GSTD1	98	36	10984	21.7937	0.000151234	8.26638e-05	8.26638e-05
INTERPRO	IPR012336:Thioredoxin-like fold	10	8.77193	7.85086e-07	CG12896, PRX2540-1, GSTD5, GSTE6, GSTD3, GSTE3, GSTD2, GSTT1, GSTD1, PHGPX	98	116	10984	9.66221	0.000186048	8.26638e-05	8.26638e-05
INTERPRO	IPR004045:Glutathione S-transferase, N-terminal	7	6.14035	1.04638e-06	GSTD5, GSTE6, GSTD3, GSTE3, GSTD2, GSTT1, GSTD1	98	39	10984	20.1172	0.000247961	8.26638e-05	8.26638e-05
INTERPRO	IPR010987:Glutathione S-transferase, C-terminal-like	7	6.14035	4.71299e-06	GSTD5, GSTE6, GSTD3, GSTE3, GSTD2, GSTT1, GSTD1	98	50	10984	15.6914	0.00111636	0.000231727	0.000231727
INTERPRO	IPR002401:Cytochrome P450, E-class, group I	8	7.01754	4.88876e-06	CYP6A8, CYP12C1, CYP6W1, CYP12D1-P, CYP4P1, CYP6A2, CYP6D5, CYP12D1-D	98	77	10984	11.6448	0.00115797	0.000231727	0.000231727
INTERPRO	IPR017972:Cytochrome P450, conserved site	8	7.01754	6.32038e-06	CYP6A8, CYP12C1, CYP6W1, CYP12D1-P, CYP4P1, CYP6A2, CYP6D5, CYP12D1-D	98	80	10984	11.2082	0.00149681	0.000249655	0.000249655
INTERPRO	IPR001128:Cytochrome P450	8	7.01754	1.19258e-05	CYP6A8, CYP12C1, CYP6W1, CYP12D1-P, CYP4P1, CYP6A2, CYP6D5, CYP12D1-D	98	88	10984	10.1892	0.00282244	0.000403774	0.000403774
INTERPRO	IPR008331:Ferritin/DPS protein domain	2	1.75439	0.0262622	FER1HCH, FER2LCH	98	3	10984	74.7211	0.998177	0.622414	0.622414
INTERPRO	IPR001519:Ferritin	2	1.75439	0.0262622	FER1HCH, FER2LCH	98	3	10984	74.7211	0.998177	0.622414	0.622414
INTERPRO	IPR009040:Ferritin- like diiron domain	2	1.75439	0.0262622	FER1HCH, FER2LCH	98	3	10984	74.7211	0.998177	0.622414	0.622414
INTERPRO	IPR012347:Ferritin-related	2	1.75439	0.0348636	FER1HCH, FER2LCH	98	4	10984	56.0408	0.999777	0.751153	0.751153
INTERPRO	IPR000639:Epoxide hydrolase-like	2	1.75439	0.0433899	CG1882, JHEH1	98	5	10984	44.8327	0.999973	0.85695	0.85695
INTERPRO	IPR024706:Peroxiredoxin, AhpC-type	2	1.75439	0.0518416	CG12896, PRX2540-1	98	6	10984	37.3605	0.999997	0.945112	0.945112
INTERPRO	IPR009078:Ferritin-like superfamily	2	1.75439	0.0602194	FER1HCH, FER2LCH	98	7	10984	32.0233	1	0.955304	0.955304
INTERPRO	IPR019479:Peroxiredoxin, C-terminal	2	1.75439	0.0685239	CG12896, PRX2540-1	98	8	10984	28.0204	1	0.955304	0.955304
INTERPRO	IPR018506:Cytochrome b5, heme-binding site	2	1.75439	0.0685239	CYT-B5, CYT-B5-R	98	8	10984	28.0204	1	0.955304	0.955304
INTERPRO	IPR000866:Alkyl hydroperoxide reductase subunit C/ Thiol specific antioxidant	2	1.75439	0.0685239	CG12896, PRX2540-1	98	8	10984	28.0204	1	0.955304	0.955304
KEGG_PATHWAY	dme00982:Drug metabolism - cytochrome P450	9	7.89474	4.3058e-06	CG4302, GSTD5, GSTE6, GSTD3, GSTE3, GSTD2, GSTT1, GSTD1, CG15661	46	61	2737	8.77869	0.000198048	7.48817e-05	7.32539e-05
KEGG_PATHWAY	dme00980:Metabolism of xenobiotics by cytochrome P450	9	7.89474	4.3058e-06	CG4302, GSTD5, GSTE6, GSTD3, GSTE3, GSTD2, GSTT1, GSTD1, CG15661	46	61	2737	8.77869	0.000198048	7.48817e-05	7.32539e-05
KEGG_PATHWAY	dme00480:Glutathione metabolism	9	7.89474	4.88359e-06	GCLC, GSTD5, GSTE6, GSTD3, GSTE3, GSTD2, GSTT1, GSTD1, PHGPX	46	62	2737	8.6371	0.00022462	7.48817e-05	7.32539e-05
KEGG_PATHWAY	dme01100:Metabolic pathways	22	19.2982	0.0368737	CG11425, PECT, PRX2540-1, ADE5, CG4302, CG6767, CG1673, GCLC, CG8745, ADGF-D, NMDMC, SAM-S, SPAT, CG3376, CG8147, MAL-B2, AAY, MINO, YIP2, CG15661, AHCY13, CG11089	46	901	2737	1.45283	0.822405	0.424047	0.414829
KEGG_PATHWAY	dme00564:Glycerophospholipid metabolism	4	3.50877	0.0713121	CG11425, CG8745, PECT, MINO	46	59	2737	4.0339	0.966733	0.439585	0.430028
KEGG_PATHWAY	dme01130:Biosynthesis of antibiotics	7	6.14035	0.0713955	CG6767, CG1673, SPAT, AAY, YIP2, ADE5, CG11089	46	180	2737	2.31389	0.96687	0.439585	0.430028
KEGG_PATHWAY	dme00260:Glycine, serine and threonine metabolism	3	2.63158	0.071561	SPAT, AAY, GNMT	46	27	2737	6.61111	0.967141	0.439585	0.430028
KEGG_PATHWAY	dme01230:Biosynthesis of amino acids	4	3.50877	0.0832924	CG6767, CG1673, SAM-S, AAY	46	63	2737	3.77778	0.981693	0.439585	0.430028
KEGG_PATHWAY	dme00053:Ascorbate and aldarate metabolism	3	2.63158	0.0860057	CG4302, CG6910, CG15661	46	30	2737	5.95	0.984026	0.439585	0.430028
SMART	SM01117:SM01117	2	1.75439	0.0776439	CYT-B5, CYT-B5-R	31	14	5218	24.0461	0.945506	1	1
UP_KEYWORDS	Iron	14	12.2807	4.13274e-09	FER1HCH, CYT-B5, CYP12D1-P, CYP6A2, CYP6D5, CYT-B5-R, CYP6A8, GLOB1, CYP12C1, CYP6W1, AOX1, CYP4P1, CYP12D1-D, FER2LCH	114	189	13921	9.04548	3.9261e-07	3.9261e-07	3.43017e-07
UP_KEYWORDS	Oxidoreductase	22	19.2982	1.30577e-08	FER1HCH, CG12896, PRX2540-1, EIP71CD, CYP12D1-P, CYP6A2, CYP6D5, CYT-B5-R, CG6910, CYP6A8, NMDMC, CG12171, CG2065, CYP12C1, CYP6W1, AOX1, IRC, CG18547, CYP4P1, PHGPX, CYP12D1-D, FER2LCH	114	601	13921	4.47006	1.24049e-06	6.20243e-07	5.41897e-07
UP_KEYWORDS	Heme	11	9.64912	3.296e-08	CYT-B5, CYP6A8, GLOB1, CYP12C1, CYP6W1, CYP12D1-P, CYP4P1, CYP6A2, CYP6D5, CYT-B5-R, CYP12D1-D	114	116	13921	11.5798	3.1312e-06	1.04373e-06	9.11894e-07
UP_KEYWORDS	Monooxygenase	8	7.01754	2.00888e-05	CYP6A8, CYP12C1, CYP6W1, CYP12D1-P, CYP4P1, CYP6A2, CYP6D5, CYP12D1-D	114	103	13921	9.48459	0.00190663	0.000477108	0.000416842
UP_KEYWORDS	Transferase	22	19.2982	0.00014443	GCN5, PECT, GSTT1, GNMT, TRBL, CG4302, CG6767, CG1673, CG8745, SAM-S, SPAT, GSTD5, GSTE6, CG6145, GSTD3, GSTD2, GSTE3, MINO, GSTD1, YIP2, CG15661, CG11089	114	1081	13921	2.48521	0.0136281	0.00274417	0.00239753
UP_KEYWORDS	Microsome	6	5.26316	0.000450597	CYT-B5, CYP6A8, CYP6W1, CYP4P1, CYP6A2, CYP6D5	114	79	13921	9.27448	0.0419127	0.00713445	0.00623325
UP_KEYWORDS	Peroxidase	4	3.50877	0.00105156	CG12896, PRX2540-1, IRC, PHGPX	114	25	13921	19.5382	0.0951176	0.0142711	0.0124684
UP_KEYWORDS	Detoxification	3	2.63158	0.00226524	GSTD5, GSTD2, GSTD1	114	9	13921	40.7047	0.193815	0.0268997	0.0235018
UP_KEYWORDS	One-carbon metabolism	3	2.63158	0.00281656	NMDMC, SAM-S, AHCY13	114	10	13921	36.6342	0.235054	0.0297303	0.0259749
UP_KEYWORDS	Aminotransferase	3	2.63158	0.00640018	CG1673, CG8745, SPAT	114	15	13921	24.4228	0.456633	0.0608017	0.0531215
UP_KEYWORDS	Metal-binding	17	14.9123	0.00728814	FER1HCH, CYT-B5, CYP12D1-P, CYP6A2, CYP6D5, CYT-B5-R, REF(2)P, CYP6A8, SAM-S, GLOB1, CYP12C1, CYP6W1, AOX1, AAY, CYP4P1, CYP12D1-D, FER2LCH	114	1008	13921	2.05946	0.50088	0.062943	0.0549923
UP_KEYWORDS	Endoplasmic reticulum	6	5.26316	0.017043	CYT-B5, CYP6A8, CYP6W1, CYP4P1, CYP6A2, CYP6D5	114	184	13921	3.98198	0.804666	0.134924	0.117881
UP_KEYWORDS	Pyridoxal phosphate	3	2.63158	0.0229886	CG1673, CG8745, SPAT	114	29	13921	12.6325	0.890235	0.166263	0.145261
UP_KEYWORDS	Ribosome biogenesis	3	2.63158	0.0245019	NON1, CG4364, RPL24-LIKE	114	30	13921	12.2114	0.905265	0.166263	0.145261
UP_KEYWORDS	Iron storage	2	1.75439	0.0320791	FER1HCH, FER2LCH	114	4	13921	61.057	0.954837	0.192506	0.168189
UP_KEYWORDS	Transit peptide	5	4.38596	0.032422	SIRUP, NMDMC, CYP12C1, CYP12D1-P, CYP12D1-D	114	148	13921	4.12547	0.956331	0.192506	0.168189
UP_KEYWORDS	Ribosomal protein	5	4.38596	0.0479246	RPL5, RPL10, RPS3A, RPL15, RPL9	114	168	13921	3.63435	0.990586	0.267814	0.233985
UP_KEYWORDS	Magnesium	4	3.50877	0.0769591	NMDMC, SAM-S, CG8147, AAY	114	122	13921	4.00374	0.999503	0.393758	0.34402
UP_KEYWORDS	Ribonucleoprotein	5	4.38596	0.0787516	RPL5, RPL10, RPS3A, RPL15, RPL9	114	199	13921	3.06819	0.999587	0.393758	0.34402
UP_SEQ_FEATURE	metal ion-binding site:Iron (heme axial ligand)	10	8.77193	8.18631e-07	CYT-B5, CYP6A8, CYP12C1, CYP6W1, CYP12D1-P, CYP4P1, CYP6A2, CYP6D5, CYT-B5-R, CYP12D1-D	37	96	3113	8.76408	5.73025e-05	5.81228e-05	5.81228e-05
UP_SEQ_FEATURE	domain:GST N-terminal	4	3.50877	0.00022003	GSTD5, GSTD3, GSTD2, GSTD1	37	11	3113	30.5946	0.0152858	0.00781106	0.00781106
UP_SEQ_FEATURE	domain:GST C-terminal	4	3.50877	0.000375354	GSTD5, GSTD3, GSTD2, GSTD1	37	13	3113	25.8877	0.0259374	0.00888337	0.00888337
UP_SEQ_FEATURE	domain:Cytochrome b5 heme-binding	2	1.75439	0.0454829	CYT-B5, CYT-B5-R	37	4	3113	42.0676	0.961553	0.807322	0.807322

## Sheet: dn
From	To	Species	Gene Name
FBtr0077131	Msr-110	Drosophila melanogaster	CG10596 gene product from transcript CG10596-RD(Msr-110)
FBtr0077132	Msr-110	Drosophila melanogaster	CG10596 gene product from transcript CG10596-RD(Msr-110)
FBtr0077133	Msr-110	Drosophila melanogaster	CG10596 gene product from transcript CG10596-RD(Msr-110)
FBtr0299696	Mlp60A	Drosophila melanogaster	Muscle LIM protein at 60A(Mlp60A)
FBtr0073963	CG33178	Drosophila melanogaster	CG33178 gene product from transcript CG33178-RC(CG33178)
FBtr0080899	Mhc	Drosophila melanogaster	Myosin heavy chain(Mhc)
FBtr0080898	Mhc	Drosophila melanogaster	Myosin heavy chain(Mhc)
FBtr0080897	Mhc	Drosophila melanogaster	Myosin heavy chain(Mhc)
FBtr0080896	Mhc	Drosophila melanogaster	Myosin heavy chain(Mhc)
FBtr0080895	Mhc	Drosophila melanogaster	Myosin heavy chain(Mhc)
FBtr0081122	CG10570	Drosophila melanogaster	CG10570 gene product from transcript CG10570-RC(CG10570)
FBtr0084995	ald	Drosophila melanogaster	Aldolase(Ald)
FBtr0086934	CG4847	Drosophila melanogaster	CG4847 gene product from transcript CG4847-RA(CG4847)
FBtr0086935	CG4847	Drosophila melanogaster	CG4847 gene product from transcript CG4847-RA(CG4847)
FBtr0079146	GPDH	Drosophila melanogaster	Glycerol 3 phosphate dehydrogenase(Gpdh)
FBtr0084999	ald	Drosophila melanogaster	Aldolase(Ald)
FBtr0300480	Aldh-III	Drosophila melanogaster	Aldehyde dehydrogenase type III(Aldh-III)
FBtr0083789	CG11391	Drosophila melanogaster	CG11391 gene product from transcript CG11391-RA(CG11391)
FBtr0086536	betaTub56D	Drosophila melanogaster	beta-Tubulin at 56D(betaTub56D)
FBtr0086933	CG4847	Drosophila melanogaster	CG4847 gene product from transcript CG4847-RA(CG4847)
FBtr0073040	HSP83	Drosophila melanogaster	Heat shock protein 83(Hsp83)
FBtr0086937	CG4847	Drosophila melanogaster	CG4847 gene product from transcript CG4847-RA(CG4847)
FBtr0079148	GPDH	Drosophila melanogaster	Glycerol 3 phosphate dehydrogenase(Gpdh)
FBtr0079147	GPDH	Drosophila melanogaster	Glycerol 3 phosphate dehydrogenase(Gpdh)
FBtr0073438	CG15202	Drosophila melanogaster	CG15202 gene product from transcript CG15202-RB(CG15202)
FBtr0078848	CG14661	Drosophila melanogaster	CG14661 gene product from transcript CG14661-RB(CG14661)
FBtr0100013	CG33970	Drosophila melanogaster	CG33970 gene product from transcript CG33970-RC(CG33970)
FBtr0100012	CG33970	Drosophila melanogaster	CG33970 gene product from transcript CG33970-RC(CG33970)
FBtr0075857	CG14105	Drosophila melanogaster	CG14105 gene product from transcript CG14105-RA(CG14105)
FBtr0074925	Cyp305a1	Drosophila melanogaster	CG8733 gene product from transcript CG8733-RA(Cyp305a1)
FBtr0084362	CG13833	Drosophila melanogaster	CG13833 gene product from transcript CG13833-RA(CG13833)
FBtr0080129	CG7296	Drosophila melanogaster	CG7296 gene product from transcript CG7296-RB(CG7296)
FBtr0086300	CG11200	Drosophila melanogaster	Carbonyl reductase(CG11200)
FBtr0300481	Aldh-III	Drosophila melanogaster	Aldehyde dehydrogenase type III(Aldh-III)
FBtr0089933	RAB32	Drosophila melanogaster	CG8024 gene product from transcript CG8024-RD(Rab32)
FBtr0089931	RAB32	Drosophila melanogaster	CG8024 gene product from transcript CG8024-RD(Rab32)
FBtr0085455	Obp99d	Drosophila melanogaster	Odorant-binding protein 99d(Obp99d)
FBtr0083278	CG6126	Drosophila melanogaster	CG6126 gene product from transcript CG6126-RA(CG6126)
FBtr0086701	Pepck	Drosophila melanogaster	Phosphoenolpyruvate carboxykinase(Pepck)
FBtr0075290	A10	Drosophila melanogaster	antennal protein 10(a10)
FBtr0076544	argK	Drosophila melanogaster	Arginine kinase(Argk)
FBtr0076545	argK	Drosophila melanogaster	Arginine kinase(Argk)
FBtr0076546	argK	Drosophila melanogaster	Arginine kinase(Argk)
FBtr0076543	argK	Drosophila melanogaster	Arginine kinase(Argk)
FBtr0078841	CG1124	Drosophila melanogaster	CG1124 gene product from transcript CG1124-RA(CG1124)
FBtr0072216	SERCA	Drosophila melanogaster	Sarco/endoplasmic reticulum Ca(2+)-ATPase(SERCA)
FBtr0072217	SERCA	Drosophila melanogaster	Sarco/endoplasmic reticulum Ca(2+)-ATPase(SERCA)
FBtr0072214	SERCA	Drosophila melanogaster	Sarco/endoplasmic reticulum Ca(2+)-ATPase(SERCA)
FBtr0072215	SERCA	Drosophila melanogaster	Sarco/endoplasmic reticulum Ca(2+)-ATPase(SERCA)
FBtr0072218	SERCA	Drosophila melanogaster	Sarco/endoplasmic reticulum Ca(2+)-ATPase(SERCA)
FBtr0100187	Adhr	Drosophila melanogaster	Adh-related(Adhr)
FBtr0100589	ADH	Drosophila melanogaster	Alcohol dehydrogenase(Adh)
FBtr0085104	CG14259	Drosophila melanogaster	CG14259 gene product from transcript CG14259-RA(CG14259)
FBtr0087920	Cpr49Ae	Drosophila melanogaster	Cuticular protein 49Ae(Cpr49Ae)
FBtr0084810	to	Drosophila melanogaster	takeout(to)
FBtr0085867	CG11550	Drosophila melanogaster	CG11550 gene product from transcript CG11550-RA(CG11550)
FBtr0081544	alpha-Est1	Drosophila melanogaster	alpha-Esterase-1(alpha-Est1)
FBtr0081302	CG16772	Drosophila melanogaster	CG16772 gene product from transcript CG16772-RA(CG16772)
FBtr0084537	CG5991	Drosophila melanogaster	CG5991 gene product from transcript CG5991-RA(CG5991)
FBtr0084536	CG5991	Drosophila melanogaster	CG5991 gene product from transcript CG5991-RA(CG5991)
FBtr0077060	Cpr65Au	Drosophila melanogaster	Cuticular protein 65Au(Cpr65Au)
FBtr0084538	CG5991	Drosophila melanogaster	CG5991 gene product from transcript CG5991-RA(CG5991)
FBtr0081823	CG2781	Drosophila melanogaster	CG2781 gene product from transcript CG2781-RA(CG2781)
FBtr0072212	SERCA	Drosophila melanogaster	Sarco/endoplasmic reticulum Ca(2+)-ATPase(SERCA)
FBtr0072213	SERCA	Drosophila melanogaster	Sarco/endoplasmic reticulum Ca(2+)-ATPase(SERCA)
FBtr0072211	SERCA	Drosophila melanogaster	Sarco/endoplasmic reticulum Ca(2+)-ATPase(SERCA)
FBtr0078830	CG2604	Drosophila melanogaster	CG2604 gene product from transcript CG2604-RC(CG2604)
FBtr0078829	CG2604	Drosophila melanogaster	CG2604 gene product from transcript CG2604-RC(CG2604)
FBtr0080907	Mhc	Drosophila melanogaster	Myosin heavy chain(Mhc)
FBtr0100591	ADH	Drosophila melanogaster	Alcohol dehydrogenase(Adh)
FBtr0110827	CG34120	Drosophila melanogaster	CG34120 gene product from transcript CG34120-RE(CG34120)
FBtr0080906	Mhc	Drosophila melanogaster	Myosin heavy chain(Mhc)
FBtr0100590	ADH	Drosophila melanogaster	Alcohol dehydrogenase(Adh)
FBtr0080905	Mhc	Drosophila melanogaster	Myosin heavy chain(Mhc)
FBtr0080903	Mhc	Drosophila melanogaster	Myosin heavy chain(Mhc)
FBtr0078828	CG2604	Drosophila melanogaster	CG2604 gene product from transcript CG2604-RC(CG2604)
FBtr0080902	Mhc	Drosophila melanogaster	Myosin heavy chain(Mhc)
FBtr0100594	ADH	Drosophila melanogaster	Alcohol dehydrogenase(Adh)
FBtr0080901	Mhc	Drosophila melanogaster	Myosin heavy chain(Mhc)
FBtr0100593	ADH	Drosophila melanogaster	Alcohol dehydrogenase(Adh)
FBtr0080900	Mhc	Drosophila melanogaster	Myosin heavy chain(Mhc)
FBtr0086327	Obp56e	Drosophila melanogaster	Odorant-binding protein 56e(Obp56e)
FBtr0081711	CG17919	Drosophila melanogaster	CG17919 gene product from transcript CG17919-RA(CG17919)
FBtr0079471	Cyp4d21	Drosophila melanogaster	CG6730 gene product from transcript CG6730-RA(Cyp4d21)
FBtr0088191	Listericin	Drosophila melanogaster	CG9080 gene product from transcript CG9080-RA(Listericin)
FBtr0076001	CAH2	Drosophila melanogaster	Carbonic anhydrase 2(CAH2)
FBtr0078025	Lsp1beta	Drosophila melanogaster	Larval serum protein 1 beta(Lsp1beta)
FBtr0078424	CG32444	Drosophila melanogaster	CG32444 gene product from transcript CG32444-RA(CG32444)
FBtr0076003	Est-6	Drosophila melanogaster	Esterase 6(Est-6)
FBtr0072436	GstE12	Drosophila melanogaster	Glutathione S transferase E12(GstE12)
FBtr0301827	Mhc	Drosophila melanogaster	Myosin heavy chain(Mhc)
FBtr0086294	Obp57a	Drosophila melanogaster	Odorant-binding protein 57a(Obp57a)
FBtr0088993	Aldh-III	Drosophila melanogaster	Aldehyde dehydrogenase type III(Aldh-III)
FBtr0080699	yellow-c	Drosophila melanogaster	CG4182 gene product from transcript CG4182-RB(yellow-c)
FBtr0088996	Aldh-III	Drosophila melanogaster	Aldehyde dehydrogenase type III(Aldh-III)
FBtr0112791	argK	Drosophila melanogaster	Arginine kinase(Argk)
FBtr0083225	sxe2	Drosophila melanogaster	sex-specific enzyme 2(sxe2)
FBtr0080450	CG5945	Drosophila melanogaster	CG5945 gene product from transcript CG5945-RB(CG5945)
FBtr0081207	CG10237	Drosophila melanogaster	CG10237 gene product from transcript CG10237-RD(CG10237)
FBtr0075381	CG4933	Drosophila melanogaster	CG4933 gene product from transcript CG4933-RA(CG4933)
FBtr0081208	CG10237	Drosophila melanogaster	CG10237 gene product from transcript CG10237-RD(CG10237)
FBtr0081209	CG10237	Drosophila melanogaster	CG10237 gene product from transcript CG10237-RD(CG10237)
FBtr0078656	Obp83a	Drosophila melanogaster	Odorant-binding protein 83a(Obp83a)
FBtr0290272	CG7203	Drosophila melanogaster	CG7203 gene product from transcript CG7203-RC(CG7203)
FBtr0080449	CG5867	Drosophila melanogaster	CG5867 gene product from transcript CG5867-RA(CG5867)
FBtr0300321	Os-C	Drosophila melanogaster	CG3250 gene product from transcript CG3250-RB(Os-C)
FBtr0085772	ATPsynC	Drosophila melanogaster	ATP synthase, subunit C(ATPsynC)
FBtr0300320	Os-C	Drosophila melanogaster	CG3250 gene product from transcript CG3250-RB(Os-C)
FBtr0085774	ATPsynC	Drosophila melanogaster	ATP synthase, subunit C(ATPsynC)
FBtr0083751	CG5835	Drosophila melanogaster	CG5835 gene product from transcript CG5835-RA(CG5835)
FBtr0084205	rdhB	Drosophila melanogaster	retinol dehydrogenase B(rdhB)
FBtr0300191	Atpalpha	Drosophila melanogaster	Na pump alpha subunit(Atpalpha)
FBtr0077792	CG3597	Drosophila melanogaster	CG3597 gene product from transcript CG3597-RA(CG3597)
FBtr0082825	CG9312	Drosophila melanogaster	CG9312 gene product from transcript CG9312-RA(CG9312)
FBtr0075375	retinin	Drosophila melanogaster	CG13057 gene product from transcript CG13057-RA(retinin)
FBtr0299591	CG34120	Drosophila melanogaster	CG34120 gene product from transcript CG34120-RE(CG34120)
FBtr0072025	CG9812	Drosophila melanogaster	CG9812 gene product from transcript CG9812-RB(CG9812)
FBtr0072784	Gv1	Drosophila melanogaster	CG12023 gene product from transcript CG12023-RA(GV1)
FBtr0072785	Gv1	Drosophila melanogaster	CG12023 gene product from transcript CG12023-RA(GV1)
FBtr0079455	Obp28a	Drosophila melanogaster	Odorant-binding protein 28a(Obp28a)
FBtr0074559	tsf1	Drosophila melanogaster	Transferrin 1(Tsf1)
FBtr0300479	Aldh-III	Drosophila melanogaster	Aldehyde dehydrogenase type III(Aldh-III)
FBtr0089188	Rfabg	Drosophila melanogaster	Retinoid- and fatty acid-binding glycoprotein(Rfabg)
FBtr0300478	Aldh-III	Drosophila melanogaster	Aldehyde dehydrogenase type III(Aldh-III)
FBtr0079606	CG7778	Drosophila melanogaster	CG7778 gene product from transcript CG7778-RB(CG7778)
FBtr0300635	CG42502	Drosophila melanogaster	CG42502 gene product from transcript CG42502-RC(CG42502)
FBtr0087042	CG6426	Drosophila melanogaster	CG6426 gene product from transcript CG6426-RA(CG6426)
FBtr0300477	Aldh-III	Drosophila melanogaster	Aldehyde dehydrogenase type III(Aldh-III)
FBtr0006151	Adhr	Drosophila melanogaster	Adh-related(Adhr)
FBtr0086477	Obp56d	Drosophila melanogaster	Odorant-binding protein 56d(Obp56d)
FBtr0089509	Atpalpha	Drosophila melanogaster	Na pump alpha subunit(Atpalpha)
FBtr0088816	Obp44a	Drosophila melanogaster	Odorant-binding protein 44a(Obp44a)
FBtr0300062	CG10357	Drosophila melanogaster	CG10357 gene product from transcript CG10357-RC(CG10357)
FBtr0083888	MFS9	Drosophila melanogaster	Major Facilitator Superfamily Transporter 9(MFS9)
FBtr0082954	Cyp313a1	Drosophila melanogaster	CG3360 gene product from transcript CG3360-RA(Cyp313a1)
FBtr0079283	CG9497	Drosophila melanogaster	CG9497 gene product from transcript CG9497-RB(CG9497)
FBtr0073062	Drsl5	Drosophila melanogaster	Drosomycin-like 5(Drsl5)
FBtr0083889	MFS9	Drosophila melanogaster	Major Facilitator Superfamily Transporter 9(MFS9)
FBtr0074393	CG5162	Drosophila melanogaster	CG5162 gene product from transcript CG5162-RB(CG5162)
FBtr0073061	Drsl4	Drosophila melanogaster	Drosomycin-like 4(Drsl4)
FBtr0079163	obst-E	Drosophila melanogaster	obstructor-E(obst-E)
FBtr0077303	Obp19d	Drosophila melanogaster	Odorant-binding protein 19d(Obp19d)
FBtr0077304	Obp19d	Drosophila melanogaster	Odorant-binding protein 19d(Obp19d)
FBtr0079448	CG5973	Drosophila melanogaster	CG5973 gene product from transcript CG5973-RE(CG5973)
FBtr0112532	CG34330	Drosophila melanogaster	CG34330 gene product from transcript CG34330-RB(CG34330)
FBtr0083929	CG31200	Drosophila melanogaster	CG31200 gene product from transcript CG31200-RA(CG31200)
FBtr0070197	CG11378	Drosophila melanogaster	CG11378 gene product from transcript CG11378-RB(CG11378)
FBtr0075369	Nplp3	Drosophila melanogaster	Neuropeptide-like precursor 3(Nplp3)
FBtr0301828	Mhc	Drosophila melanogaster	Myosin heavy chain(Mhc)
FBtr0079447	CG5973	Drosophila melanogaster	CG5973 gene product from transcript CG5973-RE(CG5973)
FBtr0072254	dat	Drosophila melanogaster	Dopamine N acetyltransferase(Dat)
FBtr0301829	Mhc	Drosophila melanogaster	Myosin heavy chain(Mhc)
FBtr0079446	CG5973	Drosophila melanogaster	CG5973 gene product from transcript CG5973-RE(CG5973)
FBtr0072255	dat	Drosophila melanogaster	Dopamine N acetyltransferase(Dat)
FBtr0089511	Atpalpha	Drosophila melanogaster	Na pump alpha subunit(Atpalpha)
FBtr0084100	CG3301	Drosophila melanogaster	CG3301 gene product from transcript CG3301-RB(CG3301)
FBtr0089510	Atpalpha	Drosophila melanogaster	Na pump alpha subunit(Atpalpha)
FBtr0089516	Atpalpha	Drosophila melanogaster	Na pump alpha subunit(Atpalpha)
FBtr0070907	kdn	Drosophila melanogaster	knockdown(kdn)
FBtr0084101	CG3301	Drosophila melanogaster	CG3301 gene product from transcript CG3301-RB(CG3301)
FBtr0089515	Atpalpha	Drosophila melanogaster	Na pump alpha subunit(Atpalpha)
FBtr0070906	kdn	Drosophila melanogaster	knockdown(kdn)
FBtr0089514	Atpalpha	Drosophila melanogaster	Na pump alpha subunit(Atpalpha)
FBtr0089513	Atpalpha	Drosophila melanogaster	Na pump alpha subunit(Atpalpha)

## Sheet: dnANNO
Category	Term	Count	%	PValue	Genes	List Total	Pop Hits	Pop Total	Fold Enrichment	Bonferroni	Benjamini	FDR
GOTERM_BP_DIRECT	GO:0007606~sensory perception of chemical stimulus	8	8.51064	2.8479e-06	OBP56D, OBP56E, OBP99D, OBP44A, OBP57A, OBP28A, OBP19D, OBP83A	76	92	10996	12.5812	0.000535262	0.000535405	0.000532557
GOTERM_BP_DIRECT	GO:0032504~multicellular organism reproduction	11	11.7021	9.20609e-06	CG6426, OBP56E, CG1124, CG17919, CG5162, CG14259, EST-6, CG14661, CG5867, CG4847, CG5945	76	258	10996	6.16871	0.00172926	0.000865373	0.00086077
GOTERM_BP_DIRECT	GO:0007623~circadian rhythm	6	6.38298	6.16534e-05	CG1124, TO, CG14259, CG14661, CG5867, CG5945	76	62	10996	14.0017	0.0115243	0.00386361	0.00384306
GOTERM_BP_DIRECT	GO:0006810~transport	7	7.44681	0.000116622	OBP56D, CG10237, CG5973, OBP57A, RFABG, CG34120, CG33970	76	113	10996	8.96274	0.0216876	0.00548124	0.00545208
GOTERM_BP_DIRECT	GO:0006067~ethanol metabolic process	2	2.12766	0.0135954	ADH, GPDH	76	2	10996	144.684	0.92373	0.511188	0.508469
GOTERM_BP_DIRECT	GO:0055114~oxidation-reduction process	8	8.51064	0.0219409	ALDH-III, CG3597, ADHR, CG2604, CYP4D21, CYP313A1, GPDH, CYP305A1	76	412	10996	2.8094	0.98456	0.687483	0.683826
GOTERM_BP_DIRECT	GO:0007618~mating	2	2.12766	0.0270084	CYP4D21, EST-6	76	4	10996	72.3421	0.994186	0.725369	0.721511
GOTERM_CC_DIRECT	GO:0005576~extracellular region	20	21.2766	7.50931e-09	A10, CG10357, OBP28A, DRSL4, OBP19D, DRSL5, ARGK, TSF1, OBP56D, OBP99D, OBP56E, OBP44A, OBP57A, SXE2, RFABG, OBST-E, TO, NPLP3, CG4847, OBP83A	73	556	10026	4.94038	4.28031e-07	4.28031e-07	4.20522e-07
GOTERM_CC_DIRECT	GO:0005615~extracellular space	18	19.1489	5.85337e-07	CG17919, LISTERICIN, CG5162, CPR49AE, CG6426, OBP56E, CG1124, RETININ, RFABG, CG15202, CPR65AU, TO, CG14259, EST-6, CG14661, CG5867, CG4847, CG5945	73	587	10026	4.21152	3.33637e-05	1.66821e-05	1.63894e-05
GOTERM_CC_DIRECT	GO:0005811~lipid particle	8	8.51064	0.00362324	ALDH-III, ADH, RFABG, CG2604, LSP1BETA, GPDH, SERCA, HSP83	73	277	10026	3.96657	0.186899	0.0688415	0.0676338
GOTERM_CC_DIRECT	GO:0030018~Z disc	3	3.19149	0.0259761	ALD, GPDH, MLP60A	73	35	10026	11.7722	0.776916	0.370159	0.363665
GOTERM_CC_DIRECT	GO:0031430~M band	2	2.12766	0.0628305	ALD, GPDH	73	9	10026	30.5205	0.975247	0.716268	0.703702
GOTERM_MF_DIRECT	GO:0005549~odorant binding	8	8.51064	1.08556e-05	OBP56D, OBP56E, OBP99D, OBP44A, OBP57A, OBP28A, OBP19D, OBP83A	65	112	9284	10.2022	0.000922303	0.000922724	0.000922724
GOTERM_MF_DIRECT	GO:0005550~pheromone binding	3	3.19149	0.000689352	OBP28A, OBP19D, OBP83A	65	6	9284	71.4154	0.0569303	0.0292974	0.0292974
GOTERM_MF_DIRECT	GO:0052689~carboxylic ester hydrolase activity	5	5.31915	0.00133939	CG10357, ALPHA-EST1, SXE2, CG5162, EST-6	65	70	9284	10.2022	0.107675	0.0379494	0.0379494
GOTERM_MF_DIRECT	GO:0016491~oxidoreductase activity	6	6.38298	0.0104318	CG3301, ALDH-III, CG3597, ADHR, CG13833, CG2604	65	193	9284	4.44033	0.589904	0.221677	0.221677
GOTERM_MF_DIRECT	GO:0004022~alcohol dehydrogenase (NAD) activity	2	2.12766	0.0472835	ADHR, ADH	65	7	9284	40.8088	0.98371	0.803819	0.803819
GOTERM_MF_DIRECT	GO:0020037~heme binding	4	4.25532	0.0625674	RFABG, CYP4D21, CYP313A1, CYP305A1	65	132	9284	4.32821	0.99588	0.886371	0.886371
GOTERM_MF_DIRECT	GO:0016887~ATPase activity	4	4.25532	0.0845184	MHC, CG34120, HSP83, CG33970	65	150	9284	3.80882	0.99945	1	1
INTERPRO	IPR006170:Pheromone/general odorant binding protein	8	8.51064	2.52969e-08	OBP56D, OBP56E, OBP99D, OBP44A, OBP57A, OBP28A, OBP19D, OBP83A	79	45	10984	24.7179	3.99691e-06	3.99691e-06	3.97162e-06
INTERPRO	IPR010562:Haemolymph juvenile hormone binding	6	6.38298	1.96721e-06	CG1124, TO, CG14259, CG14661, CG5867, CG5945	79	30	10984	27.8076	0.000310772	0.00015541	0.000154426
INTERPRO	IPR016040:NAD(P)-binding domain	9	9.57447	1.83896e-05	CG3301, CG3597, ADHR, ADH, CG13833, CG2604, RDHB, GPDH, CG11200	79	162	10984	7.72433	0.00290137	0.000968521	0.000962391
INTERPRO	IPR002347:Glucose/ribitol dehydrogenase	6	6.38298	4.97728e-05	CG3301, ADHR, ADH, CG13833, RDHB, CG11200	79	57	10984	14.6356	0.00783346	0.00196603	0.00195358
INTERPRO	IPR011074:CRAL/TRIO, N-terminal domain	3	3.19149	0.0178555	CG10237, CG5973, CG11550	79	29	10984	14.3832	0.941962	0.502881	0.499698
INTERPRO	IPR013818:Lipase, N-terminal	3	3.19149	0.0228016	CG10357, SXE2, CG5162	79	33	10984	12.6398	0.973862	0.502881	0.499698
INTERPRO	IPR000734:Lipase	3	3.19149	0.0228016	CG10357, SXE2, CG5162	79	33	10984	12.6398	0.973862	0.502881	0.499698
INTERPRO	IPR001251:CRAL-TRIO domain	3	3.19149	0.0254623	CG10237, CG5973, CG11550	79	35	10984	11.9175	0.98301	0.502881	0.499698
INTERPRO	IPR004014:Cation-transporting P-type ATPase, N-terminal	2	2.12766	0.0418675	ATPALPHA, SERCA	79	6	10984	46.346	0.998838	0.60137	0.597563
INTERPRO	IPR002424:Alcohol dehydrogenase, insect-type	2	2.12766	0.0418675	ADHR, ADH	79	6	10984	46.346	0.998838	0.60137	0.597563
INTERPRO	IPR006068:Cation-transporting P-type ATPase, C-terminal	2	2.12766	0.0418675	ATPALPHA, SERCA	79	6	10984	46.346	0.998838	0.60137	0.597563
INTERPRO	IPR023298:P-type ATPase, transmembrane domain	2	2.12766	0.0486751	ATPALPHA, SERCA	79	7	10984	39.7251	0.999623	0.640889	0.636833
INTERPRO	IPR003614:Knottin, scorpion toxin-like	2	2.12766	0.0621475	DRSL4, DRSL5	79	9	10984	30.8973	0.99996	0.755331	0.750551
INTERPRO	IPR001757:Cation-transporting P-type ATPase	2	2.12766	0.0950099	ATPALPHA, SERCA	79	14	10984	19.8626	1	1	0.994437
INTERPRO	IPR018303:P-type ATPase, phosphorylation site	2	2.12766	0.0950099	ATPALPHA, SERCA	79	14	10984	19.8626	1	1	0.994437
KEGG_PATHWAY	dme00010:Glycolysis / Gluconeogenesis	5	5.31915	0.000192124	ALDH-III, PEPCK, ADH, ALD, CG32444	17	53	2737	15.1887	0.00632065	0.0063401	0.00595586
KEGG_PATHWAY	dme01130:Biosynthesis of antibiotics	5	5.31915	0.0176197	PEPCK, KDN, ADH, ALD, CG32444	17	180	2737	4.47222	0.443803	0.290725	0.273105
KEGG_PATHWAY	dme01100:Metabolic pathways	10	10.6383	0.0457788	ALDH-III, ATPSYNC, PEPCK, KDN, ADH, CG5991, DAT, ALD, EST-6, CG32444	17	901	2737	1.7869	0.786981	0.316702	0.297508
KEGG_PATHWAY	dme00980:Metabolism of xenobiotics by cytochrome P450	3	3.19149	0.0479852	ALDH-III, ADH, GSTE12	17	61	2737	7.91803	0.802648	0.316702	0.297508
KEGG_PATHWAY	dme00982:Drug metabolism - cytochrome P450	3	3.19149	0.0479852	ALDH-III, ADH, GSTE12	17	61	2737	7.91803	0.802648	0.316702	0.297508
KEGG_PATHWAY	dme00350:Tyrosine metabolism	2	2.12766	0.0897776	ALDH-III, ADH	17	16	2737	20.125	0.955139	0.493777	0.463851
SMART	SM00700:JHBP	6	6.38298	9.39644e-07	CG1124, TO, CG14259, CG14661, CG5867, CG5945	34	30	5218	30.6941	2.25512e-05	1.33839e-05	1.17109e-05
SMART	SM00708:PhBP	6	6.38298	1.11533e-06	OBP56D, OBP56E, OBP44A, OBP28A, OBP19D, OBP83A	34	31	5218	29.704	2.67675e-05	1.33839e-05	1.17109e-05
SMART	SM00516:SEC14	3	3.19149	0.0141557	CG10237, CG5973, CG11550	34	29	5218	15.8763	0.289768	0.113245	0.0990897
SMART	SM00831:SM00831	2	2.12766	0.0373683	ATPALPHA, SERCA	34	6	5218	51.1569	0.599093	0.179368	0.156947
SMART	SM00505:Knot1	2	2.12766	0.0373683	DRSL4, DRSL5	34	6	5218	51.1569	0.599093	0.179368	0.156947
SMART	SM01100:SM01100	2	2.12766	0.0908939	CG10237, CG5973	34	15	5218	20.4627	0.898434	0.363576	0.318129
UP_KEYWORDS	Signal	49	52.1277	1.24973e-09	CG10357, OBP19D, CPR49AE, CG1124, SXE2, CG15202, CG16772, CG11200, A10, GV1, OBP28A, CG6426, OBP99D, CG9812, RETININ, RFABG, OBST-E, CG14661, CG4847, OBP83A, OS-C, CG9312, LISTERICIN, DRSL4, CYP4D21, DRSL5, CG7296, LSP1BETA, TSF1, OBP56D, OBP56E, OBP44A, CG7203, CAH2, CPR65AU, CG14259, NPLP3, CG5867, CG5945, CG17919, CG11378, CG5162, YELLOW-C, CG7778, OBP57A, TO, EST-6, CG5835, CG31200	94	3176	13921	2.28485	1.21224e-07	1.21224e-07	1.21224e-07
UP_KEYWORDS	Secreted	13	13.8298	4.41038e-07	A10, CG10357, OBP28A, OBP19D, CG5162, LSP1BETA, OBP56D, SXE2, RFABG, TO, EST-6, NPLP3, OBP83A	94	287	13921	6.70817	4.27798e-05	2.13904e-05	2.13904e-05
UP_KEYWORDS	Oxidoreductase	13	13.8298	0.000639421	ADH, CG13833, CYP4D21, CYP313A1, RDHB, GPDH, CYP305A1, CG3301, ALDH-III, CG3597, ADHR, CG2604, CG11200	94	601	13921	3.2034	0.0601582	0.0206746	0.0206746
UP_KEYWORDS	Heme	4	4.25532	0.0426108	RFABG, CYP4D21, CYP313A1, CYP305A1	94	116	13921	5.10675	0.985358	0.898896	0.898896
UP_KEYWORDS	Polymorphism	4	4.25532	0.0463348	ADH, RFABG, GPDH, EST-6	94	120	13921	4.93652	0.989968	0.898896	0.898896
UP_KEYWORDS	Lyase	4	4.25532	0.0563227	PEPCK, CG5991, CAH2, ALD	94	130	13921	4.55679	0.996387	0.91055	0.91055
UP_KEYWORDS	Decarboxylase	2	2.12766	0.0773151	PEPCK, CG5991	94	12	13921	24.6826	0.999592	0.937446	0.937446
UP_KEYWORDS	Lipid-binding	2	2.12766	0.0773151	ATPSYNC, RFABG	94	12	13921	24.6826	0.999592	0.937446	0.937446
UP_KEYWORDS	Microsome	3	3.19149	0.0978159	CYP4D21, CYP313A1, CYP305A1	94	79	13921	5.62389	0.999954	1	1
UP_SEQ_FEATURE	binding site:Substrate	6	6.38298	7.01563e-05	ADHR, PEPCK, ADH, ALD, ARGK, GPDH	30	49	3113	12.7061	0.00545744	0.00554235	0.00512141
UP_SEQ_FEATURE	signal peptide	12	12.766	0.00095959	OBP56D, A10, OBP57A, RFABG, OBP28A, OBP19D, LSP1BETA, TO, EST-6, NPLP3, OBP83A, OS-C	30	427	3113	2.91616	0.0721488	0.0379038	0.035025
UP_SEQ_FEATURE	binding site:NAD	3	3.19149	0.0061345	ADHR, ADH, GPDH	30	13	3113	23.9462	0.381195	0.161542	0.149273
UP_SEQ_FEATURE	nucleotide phosphate-binding region:NAD	3	3.19149	0.00927579	ADHR, ADH, GPDH	30	16	3113	19.4563	0.516589	0.162808	0.150443
UP_SEQ_FEATURE	region of interest:Substrate binding	3	3.19149	0.0143523	PEPCK, ARGK, GPDH	30	20	3113	15.565	0.676187	0.162808	0.150443
UP_SEQ_FEATURE	sequence variant	7	7.44681	0.0154727	ATPALPHA, ADHR, ADH, RFABG, GPDH, EST-6, HSP83	30	225	3113	3.2283	0.703677	0.162808	0.150443
UP_SEQ_FEATURE	chain:Alcohol dehydrogenase	2	2.12766	0.0185477	ADHR, ADH	30	2	3113	103.767	0.767835	0.162808	0.150443
UP_SEQ_FEATURE	active site:4-aspartylphosphate intermediate	2	2.12766	0.0185477	ATPALPHA, SERCA	30	2	3113	103.767	0.767835	0.162808	0.150443
UP_SEQ_FEATURE	chain:Alcohol dehydrogenase-related 31 kDa protein	2	2.12766	0.0185477	ADHR, ADH	30	2	3113	103.767	0.767835	0.162808	0.150443
UP_SEQ_FEATURE	nucleotide phosphate-binding region:NAD or NADP	2	2.12766	0.0367631	ADHR, ADH	30	4	3113	51.8833	0.94615	0.290428	0.268371
UP_SEQ_FEATURE	active site:Proton acceptor	4	4.25532	0.0913157	ADHR, ADH, ALD, GPDH	30	116	3113	3.57816	0.99943	0.622791	0.57549
UP_SEQ_FEATURE	disulfide bond	6	6.38298	0.0946011	OBP56D, OBP57A, OBP28A, OBP19D, EST-6, OBP83A	30	265	3113	2.34943	0.99957	0.622791	0.57549
