# Supplementary material for: Functional Genomic Analysis of Amphetamine Sensitivity in Drosophila
Source: Front Psychiatry. 2022 Feb 18;13:831597. doi: 10.3389/fpsyt.2022.831597 (PMC8894854; doi:10.3389/fpsyt.2022.831597)
Supplement: Supplementary Table 3 — GO terms and functional enrichment analysis for DAT-dependent genes. DATdependent is the list of DE genes unique to WT; up and dn list the FBtr recognized by DAVID for up- and downregulated genes; upANNO and dnANNO contain all significant annotations (p < 0.1) in all functional databases used in DAVID. Several functionally related categories share common genes, e.g., GO: 0006413~translational initiation; GO: 0001731~formation of translation preinitiation complex; GO: 0005852~eukaryotic translation initiation factor 3 complex. There are no shared genes for unrelated functional categories. [file Table_3.XLSX]

## Sheet: DATdependent
Transcript	meanWT00	meanWT10	log2R	p-val	p-adj
FBtr0086676	2.19499	4.69238	2.895	5.21837e-07	4.14958e-05
FBtr0085426	1.66667	3.54342	2.86266	0.0031013	0.0653723
FBtr0080474	2.93793	5.39152	2.68319	9.3778e-09	1.26141e-06
FBtr0079431	3.31709	5.29535	2.56919	0.000102515	0.00389437
FBtr0086325	2.40961	4.55217	2.51109	4.74029e-06	0.00027168
FBtr0086675	3.46696	5.81742	2.51095	3.41486e-12	7.26043e-10
FBtr0086664	8.08758	10.1664	2.45442	3.8885e-06	0.000232992
FBtr0100353	3.4136	4.98646	2.19828	0.00134709	0.0339528
FBtr0084827	2	3.68495	2.14329	0.00137887	0.0346215
FBtr0079844	3.24207	5.1304	2.10774	2.58091e-06	0.000168423
FBtr0079068	2.57142	4.3258	2.07475	0.000136308	0.00501902
FBtr0079843	3.30629	5.13769	2.06381	3.13985e-06	0.000195234
FBtr0079220	4.26494	5.72026	2.00708	0.00161153	0.0393393
FBtr0088259	2.70976	4.46235	2.00688	0.000605595	0.0179292
FBtr0079221	4.26494	5.70765	1.9967	0.0017458	0.0420716
FBtr0079219	4.26494	5.7042	1.99142	0.00177096	0.0424451
FBtr0087715	2.83062	4.31715	1.97321	0.00375672	0.0756048
FBtr0100588	2.35894	4.14217	1.96299	0.000710267	0.0204427
FBtr0087656	6.99464	8.34067	1.8669	0.00234052	0.0531945
FBtr0087657	6.9118	8.25133	1.86264	0.00243878	0.0548602
FBtr0084219	3.58161	5.2514	1.85943	1.1165e-06	8.22219e-05
FBtr0087655	6.92236	8.25024	1.84403	0.00258969	0.0574702
FBtr0087654	7.00892	8.33671	1.84313	0.00256187	0.0571415
FBtr0087716	2.97888	4.32721	1.79757	0.00500444	0.0945107
FBtr0088923	3.49728	5.12781	1.79594	8.03424e-07	6.12182e-05
FBtr0086665	7.90116	9.39714	1.78749	0.000162077	0.00590021
FBtr0086666	6.35397	7.64718	1.74772	0.0025244	0.056593
FBtr0300844	7.97653	9.3894	1.73925	0.0009129	0.0252812
FBtr0080874	3.04907	4.52664	1.73289	0.000385299	0.0121218
FBtr0086728	7.70655	9.10398	1.7207	0.000975363	0.0266064
FBtr0084435	3.73076	5.22006	1.6967	0.000226913	0.00787148
FBtr0082246	4.07627	5.62336	1.6888	2.67432e-07	2.46823e-05
FBtr0080873	3.16395	4.60005	1.68361	0.000390547	0.0122576
FBtr0070406	3.81981	5.10873	1.67552	0.00352866	0.0722279
FBtr0071398	3.9293	5.21073	1.66665	0.00270109	0.059343
FBtr0071866	3.40477	4.87717	1.65327	4.28782e-05	0.00186541
FBtr0079263	2.93578	4.18554	1.61779	0.00530672	0.0982489
FBtr0301144	3.16395	4.52664	1.60777	0.000745841	0.0213732
FBtr0100613	2.93793	4.34902	1.59594	0.00136239	0.0342729
FBtr0085390	5.35009	6.56862	1.55177	0.00360082	0.0732501
FBtr0076049	2.80735	4.07308	1.5145	0.00265305	0.0584824
FBtr0076050	2.80735	4.07308	1.5145	0.00265305	0.0584824
FBtr0076811	7.06703	8.23326	1.47648	0.00243012	0.0547586
FBtr0100225	7.03196	8.199	1.4752	0.00234979	0.0532652
FBtr0080711	2.97494	4.20807	1.46504	0.00392171	0.0782088
FBtr0080763	2.93578	4.17715	1.45015	0.00209003	0.0484197
FBtr0080712	3.02561	4.22869	1.41747	0.00471879	0.0902802
FBtr0100559	4.06533	5.31881	1.40858	0.00103487	0.0276707
FBtr0089339	4.81992	6.08093	1.40573	0.000275776	0.0093452
FBtr0290230	2.86165	4.03997	1.39556	0.00534886	0.0986135
FBtr0089338	4.77632	6.0172	1.3953	0.000298545	0.00998839
FBtr0100558	3.18741	4.36331	1.37913	0.00486781	0.0926438
FBtr0100655	3.18741	4.36331	1.37913	0.00486781	0.0926438
FBtr0089340	4.9485	6.1845	1.37886	0.000287696	0.00969927
FBtr0089341	5.02962	6.2581	1.37268	0.000187185	0.00666884
FBtr0081365	3.53977	4.66904	1.35689	0.00273056	0.0598905
FBtr0080587	4.99528	6.13132	1.3516	0.00155346	0.0380952
FBtr0072739	6.2362	7.46318	1.346	4.3922e-07	3.55202e-05
FBtr0072740	6.3045	7.5316	1.34564	3.84913e-07	3.1712e-05
FBtr0081364	4.11495	5.24101	1.34172	0.0011738	0.0303392
FBtr0072741	6.36991	7.59386	1.34157	3.18876e-07	2.76541e-05
FBtr0072738	6.3045	7.52689	1.3398	3.52731e-07	2.98058e-05
FBtr0075020	4.50474	5.59167	1.29511	0.00232596	0.0529548
FBtr0071867	4.1492	5.29417	1.2904	0.000504566	0.0151854
FBtr0084447	4.19444	5.3335	1.28841	0.000162477	0.00590021
FBtr0077389	4.31098	5.46116	1.2843	0.000126356	0.00469189
FBtr0075019	4.46625	5.53487	1.28183	0.00258384	0.0574702
FBtr0075021	4.48588	5.53487	1.25963	0.00306715	0.0650019
FBtr0100881	3.56681	4.67431	1.25351	0.00530481	0.0982489
FBtr0084449	4.11328	5.21595	1.25171	0.000315652	0.0103764
FBtr0084448	4.24659	5.32388	1.22497	0.000317495	0.010411
FBtr0084446	4.08225	5.15865	1.22107	0.000496679	0.0149822
FBtr0083021	4.28961	5.3075	1.17318	0.00101628	0.0273208
FBtr0083019	3.9293	4.92543	1.16007	0.00260872	0.0577952
FBtr0083020	4.43077	5.43207	1.15652	0.000955154	0.0262857
FBtr0087492	3.84053	4.81584	1.14052	0.00310217	0.0653723
FBtr0090017	6.01951	7.04938	1.12976	2.83459e-07	2.54187e-05
FBtr0090027	6.01951	7.04459	1.12442	2.78875e-07	2.5179e-05
FBtr0086551	4.65885	5.64422	1.10656	0.000928684	0.0256644
FBtr0077720	4.67006	5.62876	1.10002	0.00333202	0.0689524
FBtr0077721	4.67006	5.61198	1.08576	0.00407978	0.0807502
FBtr0084674	4.24406	5.19399	1.08085	0.00108426	0.0288158
FBtr0083255	5.30604	6.28346	1.07398	4.09338e-06	0.000242815
FBtr0084673	4.31843	5.25775	1.07148	0.00109911	0.029035
FBtr0110795	4.31843	5.25775	1.07148	0.00109911	0.029035
FBtr0078016	5.88763	6.81251	1.07037	0.000528198	0.0158604
FBtr0084672	4.31843	5.24103	1.05222	0.00126642	0.0322276
FBtr0084675	4.08264	4.99341	1.0468	0.00278	0.0607728
FBtr0110796	4.29243	5.20192	1.03848	0.00170715	0.0412912
FBtr0100882	4.34813	5.24291	1.0129	0.00301573	0.0643028
FBtr0076204	3.90475	4.78589	1.01212	0.00432889	0.0841643
FBtr0076206	3.90475	4.78589	1.01212	0.00432889	0.0841643
FBtr0290297	4.4126	5.30393	1.01077	0.00106781	0.0284937
FBtr0076205	3.96494	4.83754	0.998194	0.0042035	0.0822114
FBtr0290036	4.01194	4.89931	0.997167	0.00416479	0.0819274
FBtr0071107	5.34391	6.23369	0.98943	3.64969e-05	0.00162535
FBtr0078238	4.1118	4.96297	0.979125	0.00424469	0.0828942
FBtr0077706	5.65826	6.45696	0.972909	0.00526338	0.0979971
FBtr0074487	4.55541	5.42372	0.967734	0.000886104	0.0246427
FBtr0077708	5.82836	6.62167	0.96634	0.00508362	0.0953233
FBtr0077705	5.71446	6.50447	0.9622	0.00529717	0.0982489
FBtr0085173	4.67872	5.50133	0.939975	0.00175394	0.0421905
FBtr0079195	4.29472	5.11065	0.93483	0.0036095	0.0733134
FBtr0086981	4.41469	5.23333	0.932292	0.00210317	0.0486385
FBtr0079194	4.18908	4.99682	0.918659	0.0050538	0.0953065
FBtr0077221	5.68102	6.47913	0.897485	7.9515e-05	0.00314765
FBtr0078210	4.88488	5.66703	0.880913	0.00118663	0.0305005
FBtr0082833	5.16703	5.92109	0.864307	0.00409233	0.0808772
FBtr0301253	4.36885	5.11765	0.857405	0.00506354	0.0953136
FBtr0089564	6.6201	7.38089	0.855382	6.55058e-05	0.00269002
FBtr0074874	6.56174	7.31277	0.854122	0.000218979	0.00763644
FBtr0074875	6.61638	7.36368	0.849638	0.000215535	0.00757649
FBtr0074873	6.60694	7.35287	0.848662	0.000212525	0.00749064
FBtr0082831	5.1303	5.86036	0.844982	0.00518596	0.0969665
FBtr0072427	5.66252	6.36216	0.838763	0.00509146	0.0953346
FBtr0301157	6.68796	7.40777	0.812167	5.43173e-05	0.00228757
FBtr0089561	6.67825	7.39328	0.806652	5.94449e-05	0.00247193
FBtr0301158	6.4896	7.19864	0.802079	7.60415e-05	0.00303751
FBtr0084059	6.19311	6.87673	0.800507	0.00194789	0.0456076
FBtr0113114	5.5339	6.23859	0.800124	0.000410817	0.0128023
FBtr0072087	5.5339	6.23422	0.795249	0.000426881	0.0131783
FBtr0080296	5.38157	6.08455	0.793764	0.00185833	0.0440585
FBtr0113113	5.55437	6.25331	0.793391	0.000412043	0.0128063
FBtr0086836	6.12912	6.80909	0.793229	0.00332884	0.0689524
FBtr0076022	6.99394	7.70092	0.79192	4.10771e-06	0.000242815
FBtr0076558	6.61244	7.30465	0.786857	0.00114551	0.0298532
FBtr0084057	6.63178	7.30185	0.786376	0.00166309	0.040448
FBtr0089563	6.74279	7.43788	0.786196	6.64689e-05	0.0027211
FBtr0076557	6.60378	7.29299	0.785357	0.00115802	0.0300492
FBtr0301154	6.76107	7.45184	0.78284	7.33393e-05	0.00294744
FBtr0301156	6.56773	7.24684	0.771411	0.000107547	0.00402752
FBtr0089568	6.5781	7.25408	0.768406	0.000107871	0.00402821
FBtr0075345	6.30747	6.93182	0.733584	0.00286058	0.0622816
FBtr0072219	7.67814	8.2931	0.71802	0.00154759	0.0380603
FBtr0079031	6.96491	7.5713	0.704785	0.000692205	0.0199664
FBtr0079030	6.5485	7.15363	0.704763	0.00116247	0.0301054
FBtr0082158	9.41295	9.98116	0.664011	0.00487044	0.0926438
FBtr0082534	8.6831	9.23471	0.646667	0.00189857	0.0446909
FBtr0079638	5.93751	6.46628	0.626138	0.00508326	0.0953233
FBtr0082535	8.75049	9.28302	0.625787	0.00199685	0.0465884
FBtr0088245	7.29392	7.82178	0.622943	0.0014015	0.0350561
FBtr0079053	6.91679	7.43804	0.612803	0.00437018	0.0845928
FBtr0086273	10.1317	10.6554	0.60979	6.92457e-05	0.00281727
FBtr0086274	10.0927	10.6161	0.609607	7.00588e-05	0.00284158
FBtr0111120	8.82964	9.36661	0.602264	0.000457417	0.0139253
FBtr0083991	5.80452	6.32029	0.601833	0.00492265	0.0930995
FBtr0077470	9.78332	10.2728	0.570197	0.00023376	0.00808773
FBtr0300446	9.10068	9.56796	0.551223	0.000139705	0.00512977
FBtr0072185	9.44543	9.91405	0.549843	1.17576e-05	0.000600732
FBtr0100870	6.81594	7.26844	0.540898	0.00539924	0.0992647
FBtr0079177	9.23952	9.66151	0.509722	0.00132711	0.0335132
FBtr0079175	9.43694	9.85734	0.507966	0.00124509	0.0317461
FBtr0079178	9.31013	9.72869	0.506644	0.00157193	0.0384438
FBtr0079176	9.51918	9.93724	0.5059	0.00139386	0.0349314
FBtr0071593	9.9722	10.3822	0.486791	0.000988398	0.026864
FBtr0071592	10.1675	10.5772	0.486495	0.000951304	0.0262345
FBtr0071594	10.2286	10.6379	0.486103	0.00095913	0.0263401
FBtr0085961	10.0374	10.4385	0.484378	0.00110399	0.0290476
FBtr0070148	9.58139	9.98151	0.478195	0.00114539	0.0298532
FBtr0085773	8.8202	8.34529	-0.395276	0.0028632	0.0622816
FBtr0089512	8.97765	8.44488	-0.453763	0.000617547	0.0181303
FBtr0100464	9.22177	8.63868	-0.493875	0.00416683	0.0819274
FBtr0100323	9.22177	8.63868	-0.493875	0.00416683	0.0819274
FBtr0076798	7.40277	6.7981	-0.523048	0.0036827	0.074456
FBtr0076794	7.43363	6.82758	-0.525099	0.00310446	0.0653723
FBtr0076797	7.41974	6.81172	-0.527112	0.00301953	0.0643028
FBtr0112600	7.13288	6.53052	-0.530935	0.00301929	0.0643028
FBtr0112601	7.03811	6.42947	-0.536842	0.00316981	0.0663245
FBtr0112598	7.06325	6.45414	-0.537185	0.00312316	0.0655566
FBtr0112602	7.12975	6.51461	-0.54323	0.00251613	0.0565035
FBtr0076795	7.43119	6.8018	-0.548103	0.00207971	0.0482655
FBtr0076796	7.44196	6.81227	-0.549366	0.00186685	0.0441019
FBtr0112941	7.36836	6.73772	-0.551002	0.00182489	0.0434217
FBtr0080989	7.07944	6.43785	-0.5659	0.00485687	0.0926438
FBtr0087078	7.68301	7.01953	-0.583368	0.00453985	0.0876198
FBtr0084994	8.75394	8.02453	-0.629386	0.0034523	0.070885
FBtr0077425	7.40735	6.68254	-0.645507	0.000464463	0.0141073
FBtr0074969	6.84013	6.11485	-0.646993	0.00141325	0.035283
FBtr0301489	6.87745	6.1468	-0.653439	0.0010293	0.0275777
FBtr0079595	7.88273	7.11227	-0.678307	0.00143335	0.0356498
FBtr0070639	6.40292	5.64324	-0.691752	0.00215798	0.0494721
FBtr0070640	6.41994	5.6583	-0.694305	0.00187355	0.0441809
FBtr0077828	7.66926	6.88864	-0.706515	7.05741e-05	0.0028537
FBtr0087440	7.11534	6.33823	-0.715146	0.00235392	0.0532652
FBtr0075077	6.03711	5.26101	-0.716707	0.00374863	0.0755573
FBtr0100485	7.74899	6.95585	-0.718121	7.11836e-05	0.00286955
FBtr0079603	6.29772	5.52151	-0.720318	0.00393132	0.078282
FBtr0075078	6.07407	5.28841	-0.724611	0.00302871	0.0643943
FBtr0302322	6.13566	5.34568	-0.732323	0.00223659	0.0510965
FBtr0091493	6.08524	5.27416	-0.747909	0.00152997	0.0376974
FBtr0079602	6.22678	5.41822	-0.758836	0.00306597	0.0650019
FBtr0076810	5.99296	5.15865	-0.778729	0.00380182	0.0762955
FBtr0073439	8.22614	7.37771	-0.780283	7.76092e-05	0.00309077
FBtr0074344	5.46645	4.61147	-0.805949	0.00462777	0.0890559
FBtr0091492	5.89545	5.0143	-0.816597	0.00163659	0.0398772
FBtr0082498	6.14852	5.24577	-0.82073	0.0014162	0.0352898
FBtr0082503	6.23377	5.32819	-0.823165	0.00114594	0.0298532
FBtr0082500	6.23377	5.32819	-0.823165	0.00114594	0.0298532
FBtr0301152	5.66156	4.7843	-0.82479	0.0038971	0.0778357
FBtr0082492	6.08613	5.17904	-0.826377	0.00150843	0.037306
FBtr0082493	6.2404	5.32819	-0.829595	0.00101764	0.0273208
FBtr0082495	6.2404	5.32819	-0.829595	0.00101764	0.0273208
FBtr0082502	6.2404	5.32819	-0.829595	0.00101764	0.0273208
FBtr0082490	6.1416	5.22662	-0.832885	0.00129419	0.0328708
FBtr0082499	6.16191	5.24577	-0.834328	0.00115752	0.0300492
FBtr0082489	6.27164	5.35305	-0.834576	0.000976901	0.0266064
FBtr0082501	6.27164	5.35305	-0.834576	0.000976901	0.0266064
FBtr0076593	5.63337	4.73883	-0.835588	0.00370478	0.0747879
FBtr0085384	7.88024	6.96478	-0.836444	0.000789249	0.0223913
FBtr0100483	8.0574	7.14089	-0.836839	0.000790924	0.0223913
FBtr0082497	6.17502	5.25336	-0.838148	0.00122725	0.0314128
FBtr0100482	8.03238	7.11285	-0.839778	0.000767257	0.0218917
FBtr0082491	6.25937	5.33629	-0.839825	0.000879009	0.024497
FBtr0082496	6.25937	5.33629	-0.839825	0.000879009	0.024497
FBtr0082494	6.07217	5.14915	-0.842648	0.00123747	0.0316132
FBtr0301502	5.55518	4.66293	-0.843354	0.0036716	0.0743457
FBtr0088116	5.72487	4.83607	-0.844373	0.00386035	0.0772187
FBtr0072312	5.74489	4.84827	-0.844857	0.00235576	0.0532652
FBtr0074345	5.66901	4.76315	-0.852974	0.00167564	0.0406036
FBtr0076594	5.72728	4.80609	-0.862316	0.00212296	0.0489245
FBtr0081553	5.50031	4.59717	-0.876866	0.00418276	0.0819274
FBtr0083790	5.97267	5.02746	-0.877034	0.0010101	0.0273208
FBtr0085309	5.65748	4.72042	-0.883705	0.00167003	0.0405422
FBtr0076138	5.6337	4.70612	-0.888102	0.00236189	0.0533124
FBtr0076139	5.9672	5.02507	-0.894988	0.000893294	0.0247903
FBtr0301306	5.67576	4.72042	-0.902997	0.00132685	0.0335132
FBtr0085308	5.73076	4.77439	-0.903718	0.00110749	0.0290816
FBtr0073215	5.27686	4.32193	-0.922608	0.0029013	0.0629028
FBtr0089747	7.77739	6.78372	-0.924557	2.15203e-05	0.000991889
FBtr0081221	8.66797	7.66736	-0.924624	5.48192e-05	0.00230136
FBtr0089746	7.8698	6.86544	-0.934604	1.62207e-05	0.000786108
FBtr0300823	8.61565	7.60226	-0.93586	4.16069e-05	0.00182821
FBtr0082827	5.96164	4.95975	-0.942577	0.000168482	0.00608209
FBtr0082980	9.01995	7.9852	-0.951975	4.6714e-10	7.60228e-08
FBtr0081219	8.58408	7.55617	-0.95304	1.87159e-05	0.000877984
FBtr0072102	6.51236	5.40001	-0.954885	0.0053872	0.0991816
FBtr0082828	5.93843	4.92352	-0.955124	0.000159452	0.00582244
FBtr0081220	8.57299	7.54296	-0.955212	1.72194e-05	0.000819444
FBtr0114457	4.96946	3.94741	-0.986263	0.00356668	0.0726676
FBtr0290124	5.0784	4.04851	-0.99115	0.0036713	0.0743457
FBtr0079441	5.53753	4.48883	-0.992104	0.000877845	0.024497
FBtr0089934	6.45228	5.38345	-0.995365	2.42523e-05	0.00110621
FBtr0089932	6.58826	5.51352	-0.999425	1.40389e-05	0.000698342
FBtr0085514	6.83804	5.84735	-1.01204	0.0043629	0.084576
FBtr0075399	4.95967	3.92511	-1.01332	0.00356468	0.0726676
FBtr0075398	4.95967	3.92511	-1.01332	0.00356468	0.0726676
FBtr0088764	5.17079	4.10918	-1.02285	0.00253948	0.056738
FBtr0086123	5.08825	4.02257	-1.02672	0.00277648	0.0607728
FBtr0072026	6.15334	5.05751	-1.03739	2.98916e-05	0.00134942
FBtr0082487	4.96943	3.89077	-1.07212	0.00417812	0.0819274
FBtr0083866	5.59488	4.46554	-1.07409	0.00191043	0.0448102
FBtr0082982	7.63356	6.50249	-1.07539	6.44348e-06	0.000355389
FBtr0086622	4.89257	3.75158	-1.10956	0.00299895	0.0643028
FBtr0082280	6.58298	5.38858	-1.12125	6.11993e-06	0.000341834
FBtr0082375	6.67657	5.45061	-1.14298	1.78083e-06	0.000121781
FBtr0301190	4.45844	3.31169	-1.1446	0.00522628	0.097582
FBtr0114536	11.0287	9.70815	-1.20634	1.88994e-07	2.03479e-05
FBtr0075427	10.9952	9.67418	-1.20673	1.91978e-07	2.03479e-05
FBtr0075426	10.9905	9.66936	-1.20675	1.96466e-07	2.05541e-05
FBtr0114537	11.04	9.71822	-1.20755	1.80725e-07	2.00195e-05
FBtr0076915	6.45974	5.11209	-1.21688	0.000338392	0.0109331
FBtr0273261	4.99812	3.72766	-1.23227	0.00268792	0.0591521
FBtr0076916	6.56498	5.18429	-1.24317	0.000283499	0.00958228
FBtr0086061	5.31003	4.00418	-1.27673	0.00016887	0.00608209
FBtr0086060	5.46971	4.14471	-1.28309	0.000106331	0.00400417
FBtr0302846	5.00595	3.72717	-1.3093	0.000638452	0.0186196
FBtr0070776	5.29871	3.86798	-1.31193	0.00118698	0.0305005
FBtr0084601	4.66124	3.3563	-1.31617	0.000823522	0.0231464
FBtr0077920	4.75224	3.41656	-1.33597	0.00060373	0.0179242
FBtr0302847	4.53148	3.24593	-1.33822	0.00206179	0.047934
FBtr0113687	5.07755	3.7539	-1.353	0.000361006	0.0114669
FBtr0113694	4.94784	3.61383	-1.37068	0.000469318	0.0141893
FBtr0302850	4.94784	3.61383	-1.37068	0.000469318	0.0141893
FBtr0113690	5.18208	3.83224	-1.37944	0.000216772	0.00759128
FBtr0113692	5.10538	3.7539	-1.38135	0.000260884	0.00890926
FBtr0302848	5.10538	3.7539	-1.38135	0.000260884	0.00890926
FBtr0302849	5.10538	3.7539	-1.38135	0.000260884	0.00890926
FBtr0087445	5.45726	4.02878	-1.38433	0.00031459	0.0103673
FBtr0087444	5.57235	4.1304	-1.39133	0.000217107	0.00759128
FBtr0078478	5.28233	3.87868	-1.4339	0.000419167	0.0129706
FBtr0100889	9.07389	7.69231	-1.45917	0.00315625	0.0661458
FBtr0081173	5.41409	3.9237	-1.48176	7.52853e-06	0.000401786
FBtr0086299	4.54228	3.0748	-1.4976	0.000445477	0.0136565
FBtr0080095	5.64309	4.02335	-1.53979	4.33676e-06	0.000252952
FBtr0081254	6.16738	4.4652	-1.57212	4.19346e-05	0.00183648
FBtr0299697	6.22052	4.55608	-1.58563	4.89893e-07	3.93766e-05
FBtr0114541	5.24406	3.61006	-1.61235	0.000123613	0.00460301
FBtr0079164	4.36656	2.79992	-1.63422	0.000412886	0.0128063
FBtr0083722	6.5953	4.8671	-1.65034	1.14199e-09	1.7921e-07
FBtr0112363	5.92618	3.97104	-1.82051	2.6535e-05	0.00120615
FBtr0071821	5.03943	3.09969	-1.99622	2.62074e-06	0.000169346
FBtr0070900	4.14392	2.17856	-2.13155	0.000303819	0.0101391
FBtr0084423	4.44017	2.45345	-2.13202	0.000559333	0.0167191
FBtr0084422	4.25909	2.2692	-2.16404	0.000675896	0.0196248
FBtr0084421	4.51305	2.45345	-2.19313	0.000297194	0.00996849
FBtr0075975	5.20329	2.99145	-2.26341	1.92728e-07	2.03479e-05
FBtr0074515	5.53171	3.1304	-2.44838	1.18146e-09	1.83223e-07
FBtr0070186	4.7333	2.00559	-2.51165	0.000791559	0.0223913
FBtr0301061	5.02736	2.5748	-2.70458	3.96863e-07	3.22929e-05
FBtr0301060	5.11707	2.62296	-2.72956	2.62466e-07	2.46823e-05
FBtr0301058	4.84249	2.3628	-2.74501	1.12808e-06	8.26132e-05
FBtr0080125	5.05711	2.45345	-2.77492	3.06137e-07	2.69573e-05
FBtr0301059	5.18198	2.62296	-2.7937	1.14176e-07	1.35591e-05
FBtr0112356	4.20811	1.68872	-3.15407	3.78991e-05	0.00168211
FBtr0299796	4.42226	1.64624	-3.19041	2.26908e-06	0.000151065
FBtr0085573	5.53555	2.22672	-3.65039	1.47503e-10	2.55839e-08
FBtr0070564	4.46411	1.29248	-4.16141	3.18452e-06	0.000197081
FBtr0080130	6.50625	1.97672	-4.8582	2.46246e-16	1.36725e-13

## Sheet: up 
From	To	Species	Gene Name
FBtr0083019	CG7530	Drosophila melanogaster	CG7530 gene product from transcript CG7530-RB(CG7530)
FBtr0079431	ADE3	Drosophila melanogaster	adenosine 3(ade3)
FBtr0079030	eIF-3p40	Drosophila melanogaster	Eukaryotic initiation factor 3 p40 subunit(eIF-3p40)
FBtr0079031	eIF-3p40	Drosophila melanogaster	Eukaryotic initiation factor 3 p40 subunit(eIF-3p40)
FBtr0076049	CG6928	Drosophila melanogaster	CG6928 gene product from transcript CG6928-RD(CG6928)
FBtr0072087	Sesn	Drosophila melanogaster	Sestrin(Sesn)
FBtr0076204	MOCS1	Drosophila melanogaster	Molybdenum cofactor synthesis 1 ortholog(Mocs1)
FBtr0076205	MOCS1	Drosophila melanogaster	Molybdenum cofactor synthesis 1 ortholog(Mocs1)
FBtr0071398	CG32695	Drosophila melanogaster	CG32695 gene product from transcript CG32695-RC(CG32695)
FBtr0083020	CG7530	Drosophila melanogaster	CG7530 gene product from transcript CG7530-RB(CG7530)
FBtr0083021	CG7530	Drosophila melanogaster	CG7530 gene product from transcript CG7530-RB(CG7530)
FBtr0081364	CG18858	Drosophila melanogaster	CG18858 gene product from transcript CG18858-RB(CG18858)
FBtr0081365	CG31683	Drosophila melanogaster	CG31683 gene product from transcript CG31683-RA(CG31683)
FBtr0085961	RPL21	Drosophila melanogaster	Ribosomal protein L21(RpL21)
FBtr0078210	CG4858	Drosophila melanogaster	CG4858 gene product from transcript CG4858-RA(CG4858)
FBtr0079263	CG9547	Drosophila melanogaster	CG9547 gene product from transcript CG9547-RA(CG9547)
FBtr0076557	pIX	Drosophila melanogaster	pixie(pix)
FBtr0290230	INR	Drosophila melanogaster	Insulin-like receptor(InR)
FBtr0076558	pIX	Drosophila melanogaster	pixie(pix)
FBtr0075345	int6	Drosophila melanogaster	Int6 homologue(Int6)
FBtr0085173	bigmax	Drosophila melanogaster	CG3350 gene product from transcript CG3350-RA(bigmax)
FBtr0100655	Hsp67Bb	Drosophila melanogaster	Heat shock gene 67Bb(Hsp67Bb)
FBtr0086666	CG16836	Drosophila melanogaster	CG16836 gene product from transcript CG16836-RA(CG16836)
FBtr0080763	Ku80	Drosophila melanogaster	CG18801 gene product from transcript CG18801-RA(Ku80)
FBtr0086664	Im2	Drosophila melanogaster	Immune induced molecule 2(IM2)
FBtr0086665	Im3	Drosophila melanogaster	Immune induced molecule 3(IM3)
FBtr0076022	CG5642	Drosophila melanogaster	CG5642 gene product from transcript CG5642-RA(CG5642)
FBtr0077470	Rpl40	Drosophila melanogaster	Ribosomal protein L40(RpL40)
FBtr0072185	RPL39	Drosophila melanogaster	Ribosomal protein L39(RpL39)
FBtr0072740	Cct1	Drosophila melanogaster	CTP:phosphocholine cytidylyltransferase 1(Cct1)
FBtr0072741	Cct1	Drosophila melanogaster	CTP:phosphocholine cytidylyltransferase 1(Cct1)
FBtr0074487	stas	Drosophila melanogaster	Stasimon(stas)
FBtr0086273	RPS18	Drosophila melanogaster	Ribosomal protein S18(RpS18)
FBtr0086274	RPS18	Drosophila melanogaster	Ribosomal protein S18(RpS18)
FBtr0072738	Cct1	Drosophila melanogaster	CTP:phosphocholine cytidylyltransferase 1(Cct1)
FBtr0072219	nap1	Drosophila melanogaster	Nucleosome assembly protein 1(Nap1)
FBtr0100588	fucA	Drosophila melanogaster	alpha-L-fucosidase(Fuca)
FBtr0100225	hn	Drosophila melanogaster	Henna(Hn)
FBtr0072739	Cct1	Drosophila melanogaster	CTP:phosphocholine cytidylyltransferase 1(Cct1)
FBtr0086551	cer	Drosophila melanogaster	crammer(cer)
FBtr0080874	CG5953	Drosophila melanogaster	CG5953 gene product from transcript CG5953-RD(CG5953)
FBtr0080873	CG5953	Drosophila melanogaster	CG5953 gene product from transcript CG5953-RD(CG5953)
FBtr0086675	GstE7	Drosophila melanogaster	Glutathione S transferase E7(GstE7)
FBtr0086676	GstE8	Drosophila melanogaster	Glutathione S transferase E8(GstE8)
FBtr0080474	CG9377	Drosophila melanogaster	CG9377 gene product from transcript CG9377-RA(CG9377)
FBtr0086836	eIF3-S8	Drosophila melanogaster	CG4954 gene product from transcript CG4954-RB(eIF3-S8)
FBtr0077221	Hlc	Drosophila melanogaster	Helicase(Hlc)
FBtr0111120	RPL38	Drosophila melanogaster	Ribosomal protein L38(RpL38)
FBtr0110796	REPTOR	Drosophila melanogaster	Repressed by TOR(REPTOR)
FBtr0090017	mrp	Drosophila melanogaster	Multidrug-Resistance like Protein 1(MRP)
FBtr0110795	REPTOR	Drosophila melanogaster	Repressed by TOR(REPTOR)
FBtr0076811	hn	Drosophila melanogaster	Henna(Hn)
FBtr0074875	SREBP	Drosophila melanogaster	Sterol regulatory element binding protein(SREBP)
FBtr0074874	SREBP	Drosophila melanogaster	Sterol regulatory element binding protein(SREBP)
FBtr0074873	SREBP	Drosophila melanogaster	Sterol regulatory element binding protein(SREBP)
FBtr0070148	RPL22	Drosophila melanogaster	Ribosomal protein L22(RpL22)
FBtr0100870	ND3	Drosophila melanogaster	NADH dehydrogenase subunit 3(ND3)
FBtr0100353	ADE3	Drosophila melanogaster	adenosine 3(ade3)
FBtr0086325	CG16898	Drosophila melanogaster	CG16898 gene product from transcript CG16898-RA(CG16898)
FBtr0080587	Cyp28a5	Drosophila melanogaster	CG8864 gene product from transcript CG8864-RA(Cyp28a5)
FBtr0082246	cwo	Drosophila melanogaster	clockwork orange(cwo)
FBtr0113114	Sesn	Drosophila melanogaster	Sestrin(Sesn)
FBtr0113113	Sesn	Drosophila melanogaster	Sestrin(Sesn)
FBtr0084827	CG11893	Drosophila melanogaster	CG11893 gene product from transcript CG11893-RA(CG11893)
FBtr0086728	CG15067	Drosophila melanogaster	CG15067 gene product from transcript CG15067-RA(CG15067)
FBtr0071592	RPL29	Drosophila melanogaster	Ribosomal protein L29(RpL29)
FBtr0071593	RPL29	Drosophila melanogaster	Ribosomal protein L29(RpL29)
FBtr0090027	mrp	Drosophila melanogaster	Multidrug-Resistance like Protein 1(MRP)
FBtr0079638	CG8475	Drosophila melanogaster	CG8475 gene product from transcript CG8475-RC(CG8475)
FBtr0089563	Zasp66	Drosophila melanogaster	Z band alternatively spliced PDZ-motif protein 66(Zasp66)
FBtr0089561	Zasp66	Drosophila melanogaster	Z band alternatively spliced PDZ-motif protein 66(Zasp66)
FBtr0071107	GCLC	Drosophila melanogaster	Glutamate-cysteine ligase catalytic subunit(Gclc)
FBtr0071867	CG30269	Drosophila melanogaster	CG30269 gene product from transcript CG30269-RB(CG30269)
FBtr0290036	stas	Drosophila melanogaster	Stasimon(stas)
FBtr0084672	REPTOR	Drosophila melanogaster	Repressed by TOR(REPTOR)
FBtr0089564	Zasp66	Drosophila melanogaster	Z band alternatively spliced PDZ-motif protein 66(Zasp66)
FBtr0084674	REPTOR	Drosophila melanogaster	Repressed by TOR(REPTOR)
FBtr0301144	CG5953	Drosophila melanogaster	CG5953 gene product from transcript CG5953-RD(CG5953)
FBtr0084673	REPTOR	Drosophila melanogaster	Repressed by TOR(REPTOR)
FBtr0084675	REPTOR	Drosophila melanogaster	Repressed by TOR(REPTOR)
FBtr0089568	Zasp66	Drosophila melanogaster	Z band alternatively spliced PDZ-motif protein 66(Zasp66)
FBtr0079221	ade2	Drosophila melanogaster	adenosine 2(ade2)
FBtr0084435	GILT2	Drosophila melanogaster	Gamma-interferon-inducible lysosomal thiol reductase 2(GILT2)
FBtr0079220	ade2	Drosophila melanogaster	adenosine 2(ade2)
FBtr0082534	Lk6	Drosophila melanogaster	Lk6 kinase(Lk6)
FBtr0080296	RpL7-like	Drosophila melanogaster	Ribosomal protein L7-like(RpL7-like)
FBtr0082535	Lk6	Drosophila melanogaster	Lk6 kinase(Lk6)
FBtr0079068	Cyp4ac3	Drosophila melanogaster	CG14031 gene product from transcript CG14031-RA(Cyp4ac3)
FBtr0075021	NES	Drosophila melanogaster	nessy(nes)
FBtr0075020	NES	Drosophila melanogaster	nessy(nes)
FBtr0077721	daw	Drosophila melanogaster	dawdle(daw)
FBtr0077720	daw	Drosophila melanogaster	dawdle(daw)
FBtr0078016	kraken	Drosophila melanogaster	CG3943 gene product from transcript CG3943-RA(kraken)
FBtr0075019	NES	Drosophila melanogaster	nessy(nes)
FBtr0072427	Reg-5	Drosophila melanogaster	Rhythmically expressed gene 5(Reg-5)
FBtr0300844	CG15067	Drosophila melanogaster	CG15067 gene product from transcript CG15067-RA(CG15067)
FBtr0070406	Ilp6	Drosophila melanogaster	Insulin-like peptide 6(Ilp6)
FBtr0086981	CG15611	Drosophila melanogaster	CG15611 gene product from transcript CG15611-RA(CG15611)
FBtr0088245	CG7686	Drosophila melanogaster	CG7686 gene product from transcript CG7686-RB(CG7686)
FBtr0301253	CG42554	Drosophila melanogaster	CG42554 gene product from transcript CG42554-RA(CG42554)
FBtr0083991	ADSS	Drosophila melanogaster	Adenylosuccinate Synthetase(AdSS)
FBtr0089339	REL	Drosophila melanogaster	Relish(Rel)
FBtr0089338	REL	Drosophila melanogaster	Relish(Rel)
FBtr0087716	CG18278	Drosophila melanogaster	CG18278 gene product from transcript CG18278-RA(CG18278)
FBtr0079177	eIF-4a	Drosophila melanogaster	Eukaryotic initiation factor 4a(eIF-4a)
FBtr0084447	CG10365	Drosophila melanogaster	CG10365 gene product from transcript CG10365-RC(CG10365)
FBtr0087715	CG30059	Drosophila melanogaster	CG30059 gene product from transcript CG30059-RA(CG30059)
FBtr0079176	eIF-4a	Drosophila melanogaster	Eukaryotic initiation factor 4a(eIF-4a)
FBtr0084446	CG10365	Drosophila melanogaster	CG10365 gene product from transcript CG10365-RC(CG10365)
FBtr0084449	CG10365	Drosophila melanogaster	CG10365 gene product from transcript CG10365-RC(CG10365)
FBtr0079178	eIF-4a	Drosophila melanogaster	Eukaryotic initiation factor 4a(eIF-4a)
FBtr0084448	CG10365	Drosophila melanogaster	CG10365 gene product from transcript CG10365-RC(CG10365)
FBtr0088923	CG2064	Drosophila melanogaster	CG2064 gene product from transcript CG2064-RA(CG2064)
FBtr0079175	eIF-4a	Drosophila melanogaster	Eukaryotic initiation factor 4a(eIF-4a)
FBtr0079053	Trip1	Drosophila melanogaster	CG8882 gene product from transcript CG8882-RA(Trip1)
FBtr0079219	ade2	Drosophila melanogaster	adenosine 2(ade2)
FBtr0077708	CG31689	Drosophila melanogaster	CG31689 gene product from transcript CG31689-RH(CG31689)
FBtr0077705	CG31689	Drosophila melanogaster	CG31689 gene product from transcript CG31689-RH(CG31689)
FBtr0089341	REL	Drosophila melanogaster	Relish(Rel)
FBtr0077706	CG31689	Drosophila melanogaster	CG31689 gene product from transcript CG31689-RH(CG31689)
FBtr0089340	REL	Drosophila melanogaster	Relish(Rel)
FBtr0080712	yuri	Drosophila melanogaster	yuri gagarin(yuri)
FBtr0080711	yuri	Drosophila melanogaster	yuri gagarin(yuri)
FBtr0088259	Prx2540-2	Drosophila melanogaster	Peroxiredoxin 2540-2(Prx2540-2)
FBtr0082158	mtnA	Drosophila melanogaster	Metallothionein A(MtnA)
FBtr0082831	Dip-B	Drosophila melanogaster	Dipeptidase B(Dip-B)
FBtr0085426	Diedel	Drosophila melanogaster	CG11501 gene product from transcript CG11501-RA(Diedel)
FBtr0082833	Dip-B	Drosophila melanogaster	Dipeptidase B(Dip-B)
FBtr0084219	CG7059	Drosophila melanogaster	CG7059 gene product from transcript CG7059-RA(CG7059)
FBtr0076050	CG6928	Drosophila melanogaster	CG6928 gene product from transcript CG6928-RD(CG6928)
FBtr0078238	CG5498	Drosophila melanogaster	CG5498 gene product from transcript CG5498-RB(CG5498)
FBtr0077389	CG3008	Drosophila melanogaster	CG3008 gene product from transcript CG3008-RA(CG3008)
FBtr0085390	CG11899	Drosophila melanogaster	CG11899 gene product from transcript CG11899-RA(CG11899)
FBtr0301158	Zasp66	Drosophila melanogaster	Z band alternatively spliced PDZ-motif protein 66(Zasp66)
FBtr0301156	Zasp66	Drosophila melanogaster	Z band alternatively spliced PDZ-motif protein 66(Zasp66)
FBtr0301157	Zasp66	Drosophila melanogaster	Z band alternatively spliced PDZ-motif protein 66(Zasp66)
FBtr0083255	sra	Drosophila melanogaster	sarah(sra)
FBtr0301154	Zasp66	Drosophila melanogaster	Z band alternatively spliced PDZ-motif protein 66(Zasp66)
FBtr0100559	Hsp22	Drosophila melanogaster	Heat shock protein 22(Hsp22)
FBtr0100558	Hsp22	Drosophila melanogaster	Heat shock protein 22(Hsp22)

## Sheet: upANNO
Category	Term	Count	%	PValue	Genes	List Total	Pop Hits	Pop Total	Fold Enrichment	Bonferroni	Benjamini	FDR
COG_ONTOLOGY	Posttranslational modification, protein turnover, chaperones	6	6.97674	0.0097963	GSTE8, GSTE7, HSP67BB, PRX2540-2, CG11899, HSP22	14	138	1239	3.84783	0.0665914	0.0587778	0.0587778
GOTERM_BP_DIRECT	GO:0006413~translational initiation	7	8.13953	9.40001e-07	EIF3-S8, INT6, CG5642, EIF-3P40, TRIP1, EIF-4A, PIX	78	48	10996	20.5588	0.000243431	0.00024346	0.00024158
GOTERM_BP_DIRECT	GO:0002181~cytoplasmic translation	8	9.30233	5.94831e-06	RPL7-LIKE, RPL40, RPL21, RPS18, RPL22, RPL38, RPL29, RPL39	78	100	10996	11.2779	0.00153943	0.000770306	0.000764357
GOTERM_BP_DIRECT	GO:0001731~formation of translation preinitiation complex	5	5.81395	2.12354e-05	EIF3-S8, INT6, CG5642, EIF-3P40, TRIP1	78	24	10996	29.3697	0.00548492	0.00183332	0.00181916
GOTERM_BP_DIRECT	GO:0006446~regulation of translational initiation	4	4.65116	0.000345459	EIF3-S8, INT6, CG5642, TRIP1	78	20	10996	28.1949	0.085602	0.0223685	0.0221957
GOTERM_BP_DIRECT	GO:0009617~response to bacterium	4	4.65116	0.00403713	DIEDEL, REL, IM3, IM2	78	46	10996	12.2586	0.649268	0.209123	0.207508
GOTERM_BP_DIRECT	GO:0016049~cell growth	3	3.48837	0.00766219	CG7686, INR, PIX	78	19	10996	22.2591	0.863598	0.330751	0.328197
GOTERM_BP_DIRECT	GO:0030203~glycosaminoglycan metabolic process	2	2.32558	0.0139567	CG30059, CG18278	78	2	10996	140.974	0.973754	0.516398	0.51241
GOTERM_BP_DIRECT	GO:0006974~cellular response to DNA damage stimulus	4	4.65116	0.0372117	GCLC, REL, EIF-4A, INR	78	105	10996	5.37045	0.999946	1	0.996124
GOTERM_BP_DIRECT	GO:0006189~'de novo' IMP biosynthetic process	2	2.32558	0.0412958	ADE2, ADE3	78	6	10996	46.9915	0.999982	1	0.996124
GOTERM_BP_DIRECT	GO:0006164~purine nucleotide biosynthetic process	2	2.32558	0.0412958	ADSS, ADE2	78	6	10996	46.9915	0.999982	1	0.996124
GOTERM_BP_DIRECT	GO:0006749~glutathione metabolic process	3	3.48837	0.0427192	GCLC, GSTE8, GSTE7	78	47	10996	8.99836	0.999988	1	0.996124
GOTERM_BP_DIRECT	GO:2000377~regulation of reactive oxygen species metabolic process	2	2.32558	0.0480128	SESN, INR	78	7	10996	40.2784	0.999997	1	0.996124
GOTERM_BP_DIRECT	GO:0040018~positive regulation of multicellular organism growth	3	3.48837	0.0566352	RPL22, ILP6, INR	78	55	10996	7.68951	1	1	0.996124
GOTERM_BP_DIRECT	GO:0055114~oxidation-reduction process	7	8.13953	0.0683253	GILT2, CG9547, PRX2540-2, HN, CYP4AC3, CYP28A5, ND3	78	412	10996	2.3952	1	1	0.996124
GOTERM_BP_DIRECT	GO:0007616~long-term memory	3	3.48837	0.0904366	CER, SRA, HN	78	72	10996	5.87393	1	1	0.996124
GOTERM_CC_DIRECT	GO:0005852~eukaryotic translation initiation factor 3 complex	6	6.97674	5.70743e-08	EIF3-S8, INT6, CG5642, EIF-3P40, TRIP1, PIX	66	17	10026	53.615	3.25323e-06	3.25324e-06	3.25324e-06
GOTERM_CC_DIRECT	GO:0022625~cytosolic large ribosomal subunit	7	8.13953	1.82463e-06	RPL7-LIKE, RPL40, RPL21, RPL22, RPL38, RPL29, RPL39	66	58	10026	18.3339	0.000103998	5.20018e-05	5.20018e-05
GOTERM_CC_DIRECT	GO:0033290~eukaryotic 48S preinitiation complex	5	5.81395	3.59429e-06	EIF3-S8, INT6, CG5642, EIF-3P40, TRIP1	66	17	10026	44.6791	0.000204854	6.82916e-05	6.82916e-05
GOTERM_CC_DIRECT	GO:0016282~eukaryotic 43S preinitiation complex	5	5.81395	7.21077e-06	EIF3-S8, INT6, CG5642, EIF-3P40, TRIP1	66	20	10026	37.9773	0.000410931	0.000102753	0.000102753
GOTERM_CC_DIRECT	GO:0005840~ribosome	6	6.97674	0.000418269	RPL40, RPL21, RPL22, RPL38, RPL29, RPL39	66	98	10026	9.30056	0.0235643	0.00476827	0.00476827
GOTERM_CC_DIRECT	GO:0005737~cytoplasm	18	20.9302	0.0180129	DIP-B, SRA, REPTOR, SESN, FUCA, ADE2, ADE3, NAP1, GSTE8, RPS18, GSTE7, LK6, REL, YURI, CG3008, ADSS, PIX, CG4858	66	1553	10026	1.7607	0.645162	0.171122	0.171122
GOTERM_CC_DIRECT	GO:0005829~cytosol	11	12.7907	0.0296252	EIF3-S8, RPL40, CG5642, RPS18, LK6, PRX2540-2, CG7059, REL, EIF-3P40, EIF-4A, ADE3	66	789	10026	2.11787	0.819884	0.241233	0.241233
GOTERM_MF_DIRECT	GO:0003743~translation initiation factor activity	6	6.97674	5.19537e-05	EIF3-S8, INT6, CG5642, EIF-3P40, TRIP1, EIF-4A	69	56	9284	14.4161	0.00657657	0.00659812	0.00659812
GOTERM_MF_DIRECT	GO:0005524~ATP binding	13	15.1163	0.00773693	KU80, MRP, INR, ADE2, ADE3, GCLC, LK6, CG31689, EIF-4A, CG3008, PIX, CG4858, HLC	69	751	9284	2.32911	0.627087	0.36074	0.36074
GOTERM_MF_DIRECT	GO:0003735~structural constituent of ribosome	8	9.30233	0.00852141	RPL7-LIKE, RPL40, RPL21, RPS18, RPL22, RPL38, RPL29, RPL39	69	319	9284	3.37431	0.662725	0.36074	0.36074
GOTERM_MF_DIRECT	GO:0004602~glutathione peroxidase activity	3	3.48837	0.0201501	GSTE8, GSTE7, PRX2540-2	69	30	9284	13.4551	0.924618	0.461752	0.461752
GOTERM_MF_DIRECT	GO:0008449~N-acetylglucosamine-6-sulfatase activity	2	2.32558	0.0218151	CG30059, CG18278	69	3	9284	89.7005	0.939262	0.461752	0.461752
GOTERM_MF_DIRECT	GO:0008374~O-acyltransferase activity	2	2.32558	0.0218151	CG31683, CG18858	69	3	9284	89.7005	0.939262	0.461752	0.461752
GOTERM_MF_DIRECT	GO:0046983~protein dimerization activity	3	3.48837	0.0713269	BIGMAX, SREBP, CWO	69	60	9284	6.72754	0.999917	1	1
GOTERM_MF_DIRECT	GO:0031369~translation initiation factor binding	2	2.32558	0.0777224	EIF3-S8, PIX	69	11	9284	24.4638	0.999966	1	1
GOTERM_MF_DIRECT	GO:0005506~iron ion binding	4	4.65116	0.094233	HN, CYP4AC3, CYP28A5, PIX	69	148	9284	3.63651	0.999997	1	1
INTERPRO	IPR013172:Immune-induced protein Dim	4	4.65116	4.46679e-05	CG16836, CG15067, IM3, IM2	82	10	10984	53.5805	0.00938086	0.00942493	0.00942493
INTERPRO	IPR003386:Lecithin:cholesterol/phospholipid:diacylglycerol acyltransferase	2	2.32558	0.014695	CG31683, CG18858	82	2	10984	133.951	0.956004	1	1
INTERPRO	IPR012251:N-acetylglucosamine-6-sulfatase	2	2.32558	0.014695	CG30059, CG18278	82	2	10984	133.951	0.956004	1	1
INTERPRO	IPR016188:PurM, N-terminal-like	2	2.32558	0.0291767	ADE2, ADE3	82	4	10984	66.9756	0.998065	1	1
INTERPRO	IPR010918:AIR synthase-related protein, C-terminal domain	2	2.32558	0.0363385	ADE2, ADE3	82	5	10984	53.5805	0.999594	1	1
INTERPRO	IPR017871:ABC transporter, conserved site	3	3.48837	0.046892	CG31689, MRP, PIX	82	47	10984	8.55008	0.99996	1	1
INTERPRO	IPR012336:Thioredoxin-like fold	4	4.65116	0.0541118	GILT2, GSTE8, GSTE7, PRX2540-2	82	116	10984	4.61901	0.999992	1	1
INTERPRO	IPR003439:ABC transporter-like	3	3.48837	0.0640492	CG31689, MRP, PIX	82	56	10984	7.17596	0.999999	1	1
INTERPRO	IPR000917:Sulfatase	2	2.32558	0.0644676	CG30059, CG18278	82	9	10984	29.7669	0.999999	1	1
INTERPRO	IPR024607:Sulfatase, conserved site	2	2.32558	0.0644676	CG30059, CG18278	82	9	10984	29.7669	0.999999	1	1
INTERPRO	IPR011598:Myc-type, basic helix-loop-helix (bHLH) domain	3	3.48837	0.0681109	BIGMAX, SREBP, CWO	82	58	10984	6.92851	1	1	1
KEGG_PATHWAY	dme03010:Ribosome	8	9.30233	0.0291118	RPL7-LIKE, RPL40, RPL21, RPS18, RPL22, RPL38, RPL29, RPL39	37	233	2737	2.53984	0.575471	0.449671	0.449671
KEGG_PATHWAY	dme00564:Glycerophospholipid metabolism	4	4.65116	0.0410672	CG31683, CCT1, CG18858, NES	37	59	2737	5.01512	0.703614	0.449671	0.449671
KEGG_PATHWAY	dme00480:Glutathione metabolism	4	4.65116	0.0465177	DIP-B, GCLC, GSTE8, GSTE7	37	62	2737	4.77245	0.748773	0.449671	0.449671
PIR_SUPERFAMILY	PIRSF036666:N-acetylglucosamine-6-sulfatase	2	2.32558	0.0222215	CG30059, CG18278	10	2	806	80.6	0.183109	0.199994	0.199994
SMART	SM00353:HLH	3	3.48837	0.0471761	BIGMAX, SREBP, CWO	33	57	5218	8.32217	0.806612	1	1
SMART	SM00088:PINT	2	2.32558	0.0769408	EIF3-S8, INT6	33	13	5218	24.3263	0.934264	1	1
UP_KEYWORDS	Initiation factor	6	6.97674	3.22813e-06	EIF3-S8, INT6, CG5642, EIF-3P40, TRIP1, EIF-4A	86	38	13921	25.5588	0.000377621	0.000377691	0.000361551
UP_KEYWORDS	Ribosomal protein	8	9.30233	7.36543e-05	RPL7-LIKE, RPL40, RPL21, RPS18, RPL22, RPL38, RPL29, RPL39	86	168	13921	7.70819	0.00858084	0.00430878	0.00412464
UP_KEYWORDS	Protein biosynthesis	6	6.97674	0.000168506	EIF3-S8, INT6, CG5642, EIF-3P40, TRIP1, EIF-4A	86	85	13921	11.4263	0.0195238	0.0061781	0.00591408
UP_KEYWORDS	Ribonucleoprotein	8	9.30233	0.000211217	RPL7-LIKE, RPL40, RPL21, RPS18, RPL22, RPL38, RPL29, RPL39	86	199	13921	6.50742	0.0244121	0.0061781	0.00591408
UP_KEYWORDS	Nucleotide-binding	13	15.1163	0.00108488	KU80, MRP, INR, ADE2, ADE3, GCLC, CG31689, EIF-4A, ADSS, MOCS1, PIX, CG4858, HLC	86	701	13921	3.00191	0.119266	0.0251555	0.0240804
UP_KEYWORDS	Purine biosynthesis	3	3.48837	0.00129002	ADSS, ADE2, ADE3	86	9	13921	53.9574	0.140178	0.0251555	0.0240804
UP_KEYWORDS	Cytoplasm	12	13.9535	0.0018486	EIF3-S8, RPL40, INT6, CG5642, RPS18, REL, EIF-3P40, TRIP1, EIF-4A, SESN, ADSS, CG4858	86	646	13921	3.00691	0.194657	0.0303008	0.0290059
UP_KEYWORDS	ATP-binding	11	12.7907	0.00207185	KU80, GCLC, CG31689, MRP, EIF-4A, INR, PIX, ADE2, CG4858, HLC, ADE3	86	558	13921	3.19103	0.21546	0.0303008	0.0290059
UP_KEYWORDS	Immunity	4	4.65116	0.00896095	DIEDEL, REL, IM3, IM2	86	70	13921	9.24983	0.651165	0.116492	0.111514
UP_KEYWORDS	Transferase	14	16.2791	0.0136478	CG31683, CCT1, CG18858, CG11899, CG8475, INR, ADE3, GSTE8, GSTE7, LK6, EIF-4A, CG3008, CG10365, NES	86	1081	13921	2.0964	0.799669	0.159679	0.152855
UP_KEYWORDS	Phosphoprotein	12	13.9535	0.0220466	SRA, EIF3-S8, RPS18, CG7686, HN, HSP22, REL, SESN, INR, RPL29, NES, ADE3	86	909	13921	2.13693	0.926341	0.234495	0.224474
UP_KEYWORDS	Iron	5	5.81395	0.0284514	HN, CYP4AC3, CYP28A5, MOCS1, CG4858	86	189	13921	4.28233	0.965853	0.277401	0.265546
UP_KEYWORDS	Ligase	4	4.65116	0.0551202	GCLC, ADSS, ADE2, ADE3	86	141	13921	4.59212	0.998685	0.496082	0.474882
UP_KEYWORDS	Innate immunity	3	3.48837	0.0598423	REL, IM3, IM2	86	65	13921	7.47102	0.999268	0.500111	0.478739
UP_KEYWORDS	Helicase	3	3.48837	0.0664599	KU80, EIF-4A, HLC	86	69	13921	7.03792	0.99968	0.518387	0.496234
UP_KEYWORDS	Oxidoreductase	8	9.30233	0.0740943	GILT2, CG9547, CG2064, PRX2540-2, HN, CYP4AC3, CYP28A5, ND3	86	601	13921	2.1547	0.999877	0.541814	0.51866
UP_KEYWORDS	Acyltransferase	4	4.65116	0.0952077	CG31683, CG18858, CG10365, NES	86	178	13921	3.63758	0.999992	0.640553	0.613179
UP_KEYWORDS	Secreted	5	5.81395	0.0985467	DIEDEL, DAW, ILP6, IM3, IM2	86	287	13921	2.82007	0.999995	0.640553	0.613179
UP_SEQ_FEATURE	chain:Heat shock protein 67B2	2	2.32558	0.0249032	HSP67BB, HSP22	40	2	3113	77.825	0.964166	1	1
UP_SEQ_FEATURE	chain:Heat shock protein 22	2	2.32558	0.0249032	HSP67BB, HSP22	40	2	3113	77.825	0.964166	1	1
UP_SEQ_FEATURE	domain:Rhodanese	2	2.32558	0.0611288	HSP67BB, HSP22	40	5	3113	31.13	0.999758	1	1

## Sheet: dn
From	To	Species	Gene Name
FBtr0301061	CG3588	Drosophila melanogaster	CG3588 gene product from transcript CG3588-RH(CG3588)
FBtr0301060	CG3588	Drosophila melanogaster	CG3588 gene product from transcript CG3588-RH(CG3588)
FBtr0299697	Mlp60A	Drosophila melanogaster	Muscle LIM protein at 60A(Mlp60A)
FBtr0075078	CG3961	Drosophila melanogaster	CG3961 gene product from transcript CG3961-RC(CG3961)
FBtr0075077	CG3961	Drosophila melanogaster	CG3961 gene product from transcript CG3961-RC(CG3961)
FBtr0070186	CG3699	Drosophila melanogaster	CG3699 gene product from transcript CG3699-RA(CG3699)
FBtr0100482	Pglym78	Drosophila melanogaster	Phosphoglyceromutase(Pglym78)
FBtr0071821	wrapper	Drosophila melanogaster	CG10382 gene product from transcript CG10382-RA(wrapper)
FBtr0100485	Glyp	Drosophila melanogaster	Glycogen phosphorylase(GlyP)
FBtr0301502	pio	Drosophila melanogaster	piopio(pio)
FBtr0100483	Pglym78	Drosophila melanogaster	Phosphoglyceromutase(Pglym78)
FBtr0084994	ald	Drosophila melanogaster	Aldolase(Ald)
FBtr0080130	CG7299	Drosophila melanogaster	CG7299 gene product from transcript CG7299-RC(CG7299)
FBtr0080095	CG18302	Drosophila melanogaster	CG18302 gene product from transcript CG18302-RA(CG18302)
FBtr0114537	PDH	Drosophila melanogaster	Photoreceptor dehydrogenase(Pdh)
FBtr0076797	lqf	Drosophila melanogaster	liquid facets(lqf)
FBtr0114536	PDH	Drosophila melanogaster	Photoreceptor dehydrogenase(Pdh)
FBtr0077920	CG5397	Drosophila melanogaster	CG5397 gene product from transcript CG5397-RB(CG5397)
FBtr0076798	lqf	Drosophila melanogaster	liquid facets(lqf)
FBtr0112356	CG34165	Drosophila melanogaster	CG34165 gene product from transcript CG34165-RB(CG34165)
FBtr0113687	Gfat1	Drosophila melanogaster	Glutamine:fructose-6-phosphate aminotransferase 1(Gfat1)
FBtr0076794	lqf	Drosophila melanogaster	liquid facets(lqf)
FBtr0076795	lqf	Drosophila melanogaster	liquid facets(lqf)
FBtr0076796	lqf	Drosophila melanogaster	liquid facets(lqf)
FBtr0070564	CG14419	Drosophila melanogaster	CG14419 gene product from transcript CG14419-RA(CG14419)
FBtr0073439	CG15201	Drosophila melanogaster	CG15201 gene product from transcript CG15201-RA(CG15201)
FBtr0301058	CG3588	Drosophila melanogaster	CG3588 gene product from transcript CG3588-RH(CG3588)
FBtr0085573	CG9747	Drosophila melanogaster	CG9747 gene product from transcript CG9747-RB(CG9747)
FBtr0083790	CG11407	Drosophila melanogaster	CG11407 gene product from transcript CG11407-RA(CG11407)
FBtr0087078	SOD2	Drosophila melanogaster	Superoxide dismutase 2 (Mn)(Sod2)
FBtr0301059	CG3588	Drosophila melanogaster	CG3588 gene product from transcript CG3588-RH(CG3588)
FBtr0089934	RAB32	Drosophila melanogaster	CG8024 gene product from transcript CG8024-RD(Rab32)
FBtr0082980	Cys	Drosophila melanogaster	Cystatin-like(Cys)
FBtr0080125	CG7300	Drosophila melanogaster	CG7300 gene product from transcript CG7300-RD(CG7300)
FBtr0081254	TEP4	Drosophila melanogaster	Thioester-containing protein 4(Tep4)
FBtr0089932	RAB32	Drosophila melanogaster	CG8024 gene product from transcript CG8024-RD(Rab32)
FBtr0082982	CG31313	Drosophila melanogaster	CG31313 gene product from transcript CG31313-RA(CG31313)
FBtr0082500	mfas	Drosophila melanogaster	midline fasciclin(mfas)
FBtr0082501	mfas	Drosophila melanogaster	midline fasciclin(mfas)
FBtr0299796	CG42329	Drosophila melanogaster	CG42329 gene product from transcript CG42329-RA(CG42329)
FBtr0082502	mfas	Drosophila melanogaster	midline fasciclin(mfas)
FBtr0082503	mfas	Drosophila melanogaster	midline fasciclin(mfas)
FBtr0075975	CG10657	Drosophila melanogaster	CG10657 gene product from transcript CG10657-RA(CG10657)
FBtr0072102	CG4019	Drosophila melanogaster	CG4019 gene product from transcript CG4019-RA(CG4019)
FBtr0074515	CG7135	Drosophila melanogaster	CG7135 gene product from transcript CG7135-RA(CG7135)
FBtr0100464	sea	Drosophila melanogaster	scheggia(sea)
FBtr0301489	lush	Drosophila melanogaster	CG8807 gene product from transcript CG8807-RA(lush)
FBtr0302850	Gfat1	Drosophila melanogaster	Glutamine:fructose-6-phosphate aminotransferase 1(Gfat1)
FBtr0083722	CG12269	Drosophila melanogaster	CG12269 gene product from transcript CG12269-RA(CG12269)
FBtr0301190	CG7084	Drosophila melanogaster	CG7084 gene product from transcript CG7084-RF(CG7084)
FBtr0076138	CG6084	Drosophila melanogaster	CG6084 gene product from transcript CG6084-RC(CG6084)
FBtr0076139	CG6084	Drosophila melanogaster	CG6084 gene product from transcript CG6084-RC(CG6084)
FBtr0076810	CG7409	Drosophila melanogaster	CG7409 gene product from transcript CG7409-RA(CG7409)
FBtr0302849	Gfat1	Drosophila melanogaster	Glutamine:fructose-6-phosphate aminotransferase 1(Gfat1)
FBtr0300823	CG17549	Drosophila melanogaster	CG17549 gene product from transcript CG17549-RB(CG17549)
FBtr0302847	Gfat1	Drosophila melanogaster	Glutamine:fructose-6-phosphate aminotransferase 1(Gfat1)
FBtr0302848	Gfat1	Drosophila melanogaster	Glutamine:fructose-6-phosphate aminotransferase 1(Gfat1)
FBtr0302846	Gfat1	Drosophila melanogaster	Glutamine:fructose-6-phosphate aminotransferase 1(Gfat1)
FBtr0080989	CG6870	Drosophila melanogaster	CG6870 gene product from transcript CG6870-RB(CG6870)
FBtr0302322	CG3961	Drosophila melanogaster	CG3961 gene product from transcript CG3961-RC(CG3961)
FBtr0084421	CG10175	Drosophila melanogaster	CG10175 gene product from transcript CG10175-RE(CG10175)
FBtr0084423	CG10175	Drosophila melanogaster	CG10175 gene product from transcript CG10175-RE(CG10175)
FBtr0084422	CG10175	Drosophila melanogaster	CG10175 gene product from transcript CG10175-RE(CG10175)
FBtr0082487	Ect3	Drosophila melanogaster	Ectoderm-expressed 3(Ect3)
FBtr0081553	alpha-Est8	Drosophila melanogaster	alpha-Esterase-8(alpha-Est8)
FBtr0079595	CG14277	Drosophila melanogaster	CG14277 gene product from transcript CG14277-RB(CG14277)
FBtr0082489	mfas	Drosophila melanogaster	midline fasciclin(mfas)
FBtr0085514	Capa	Drosophila melanogaster	Capability(Capa)
FBtr0075399	Mipp1	Drosophila melanogaster	Multiple inositol polyphosphate phosphatase 1(Mipp1)
FBtr0112941	lqf	Drosophila melanogaster	liquid facets(lqf)
FBtr0075398	Mipp1	Drosophila melanogaster	Multiple inositol polyphosphate phosphatase 1(Mipp1)
FBtr0273261	dsb	Drosophila melanogaster	debris buster(dsb)
FBtr0074345	CG4928	Drosophila melanogaster	CG4928 gene product from transcript CG4928-RA(CG4928)
FBtr0074344	CG4928	Drosophila melanogaster	CG4928 gene product from transcript CG4928-RA(CG4928)
FBtr0076915	DBI	Drosophila melanogaster	Diazepam-binding inhibitor(Dbi)
FBtr0076916	DBI	Drosophila melanogaster	Diazepam-binding inhibitor(Dbi)
FBtr0075427	PDH	Drosophila melanogaster	Photoreceptor dehydrogenase(Pdh)
FBtr0070776	CG16756	Drosophila melanogaster	CG16756 gene product from transcript CG16756-RA(CG16756)
FBtr0075426	PDH	Drosophila melanogaster	Photoreceptor dehydrogenase(Pdh)
FBtr0082490	mfas	Drosophila melanogaster	midline fasciclin(mfas)
FBtr0086299	CG11200	Drosophila melanogaster	Carbonyl reductase(CG11200)
FBtr0082491	mfas	Drosophila melanogaster	midline fasciclin(mfas)
FBtr0082492	mfas	Drosophila melanogaster	midline fasciclin(mfas)
FBtr0082493	mfas	Drosophila melanogaster	midline fasciclin(mfas)
FBtr0100323	fabp	Drosophila melanogaster	fatty acid bindin protein(fabp)
FBtr0082494	mfas	Drosophila melanogaster	midline fasciclin(mfas)
FBtr0082495	mfas	Drosophila melanogaster	midline fasciclin(mfas)
FBtr0082496	mfas	Drosophila melanogaster	midline fasciclin(mfas)
FBtr0082375	Ugt35b	Drosophila melanogaster	UDP-glycosyltransferase 35b(Ugt35b)
FBtr0082497	mfas	Drosophila melanogaster	midline fasciclin(mfas)
FBtr0088116	CG13220	Drosophila melanogaster	CG13220 gene product from transcript CG13220-RB(CG13220)
FBtr0082498	mfas	Drosophila melanogaster	midline fasciclin(mfas)
FBtr0082499	mfas	Drosophila melanogaster	midline fasciclin(mfas)
FBtr0083866	CG5023	Drosophila melanogaster	CG5023 gene product from transcript CG5023-RA(CG5023)
FBtr0076593	Prm	Drosophila melanogaster	Paramyosin(Prm)
FBtr0076594	Prm	Drosophila melanogaster	Paramyosin(Prm)
FBtr0072312	pio	Drosophila melanogaster	piopio(pio)
FBtr0086060	scaf	Drosophila melanogaster	scarface(scaf)
FBtr0086061	scaf	Drosophila melanogaster	scarface(scaf)
FBtr0091493	Vmat	Drosophila melanogaster	Vesicular monoamine transporter(Vmat)
FBtr0091492	Vmat	Drosophila melanogaster	Vesicular monoamine transporter(Vmat)
FBtr0074969	lush	Drosophila melanogaster	CG8807 gene product from transcript CG8807-RA(lush)
FBtr0088764	CG2121	Drosophila melanogaster	CG2121 gene product from transcript CG2121-RB(CG2121)
FBtr0081173	CG17572	Drosophila melanogaster	CG17572 gene product from transcript CG17572-RA(CG17572)
FBtr0086622	Jheh3	Drosophila melanogaster	Juvenile hormone epoxide hydrolase 3(Jheh3)
FBtr0085773	ATPsynC	Drosophila melanogaster	ATP synthase, subunit C(ATPsynC)
FBtr0084601	CG6356	Drosophila melanogaster	CG6356 gene product from transcript CG6356-RA(CG6356)
FBtr0113692	Gfat1	Drosophila melanogaster	Glutamine:fructose-6-phosphate aminotransferase 1(Gfat1)
FBtr0113690	Gfat1	Drosophila melanogaster	Glutamine:fructose-6-phosphate aminotransferase 1(Gfat1)
FBtr0112363	CG34172	Drosophila melanogaster	CG34172 gene product from transcript CG34172-RC(CG34172)
FBtr0081219	CG17549	Drosophila melanogaster	CG17549 gene product from transcript CG17549-RB(CG17549)
FBtr0113694	Gfat1	Drosophila melanogaster	Glutamine:fructose-6-phosphate aminotransferase 1(Gfat1)
FBtr0114541	St1	Drosophila melanogaster	Sulfotransferase 1(St1)
FBtr0082827	CG9297	Drosophila melanogaster	CG9297 gene product from transcript CG9297-RC(CG9297)
FBtr0082828	CG9297	Drosophila melanogaster	CG9297 gene product from transcript CG9297-RC(CG9297)
FBtr0070640	cib	Drosophila melanogaster	ciboulot(cib)
FBtr0077828	Glyp	Drosophila melanogaster	Glycogen phosphorylase(GlyP)
FBtr0087440	ND-B15	Drosophila melanogaster	NADH dehydrogenase (ubiquinone) B15 subunit(ND-B15)
FBtr0070639	cib	Drosophila melanogaster	ciboulot(cib)
FBtr0087444	hui	Drosophila melanogaster	hase und igel(hui)
FBtr0085384	Pglym78	Drosophila melanogaster	Phosphoglyceromutase(Pglym78)
FBtr0089747	Mlc2	Drosophila melanogaster	Myosin light chain 2(Mlc2)
FBtr0081220	CG17549	Drosophila melanogaster	CG17549 gene product from transcript CG17549-RB(CG17549)
FBtr0081221	CG17549	Drosophila melanogaster	CG17549 gene product from transcript CG17549-RB(CG17549)
FBtr0087445	hui	Drosophila melanogaster	hase und igel(hui)
FBtr0079441	CG5177	Drosophila melanogaster	CG5177 gene product from transcript CG5177-RB(CG5177)
FBtr0079164	obst-E	Drosophila melanogaster	obstructor-E(obst-E)
FBtr0085308	CG9990	Drosophila melanogaster	CG9990 gene product from transcript CG9990-RA(CG9990)
FBtr0085309	CG9990	Drosophila melanogaster	CG9990 gene product from transcript CG9990-RA(CG9990)
FBtr0079603	CG14275	Drosophila melanogaster	CG14275 gene product from transcript CG14275-RA(CG14275)
FBtr0079602	CG14275	Drosophila melanogaster	CG14275 gene product from transcript CG14275-RA(CG14275)
FBtr0077425	bdl	Drosophila melanogaster	borderless(bdl)
FBtr0078478	Act79B	Drosophila melanogaster	Actin 79B(Act79B)
FBtr0073215	CG1299	Drosophila melanogaster	CG1299 gene product from transcript CG1299-RA(CG1299)
FBtr0082280	CG14687	Drosophila melanogaster	CG14687 gene product from transcript CG14687-RA(CG14687)
FBtr0070900	CG3823	Drosophila melanogaster	CG3823 gene product from transcript CG3823-RA(CG3823)
FBtr0290124	CG2121	Drosophila melanogaster	CG2121 gene product from transcript CG2121-RB(CG2121)
FBtr0089512	Atpalpha	Drosophila melanogaster	Na pump alpha subunit(Atpalpha)
FBtr0086123	CG3270	Drosophila melanogaster	CG3270 gene product from transcript CG3270-RA(CG3270)
FBtr0301152	CG5973	Drosophila melanogaster	CG5973 gene product from transcript CG5973-RE(CG5973)

## Sheet: dnANNO
Category	Term	Count	%	PValue	Genes	List Total	Pop Hits	Pop Total	Fold Enrichment	Bonferroni	Benjamini	FDR
COG_ONTOLOGY	Lipid metabolism	4	4.93827	0.0198386	CG3961, CG5397, ALPHA-EST8, CG10175	13	63	1239	6.05128	0.181581	0.178548	0.178548
GOTERM_BP_DIRECT	GO:0006810~transport	7	8.64198	3.28526e-05	CG5973, CG10657, FABP, DBI, CG9990, LUSH, CG3823	61	113	10996	11.1667	0.00563481	0.00565065	0.00565065
GOTERM_BP_DIRECT	GO:0007158~neuron cell-cell adhesion	3	3.7037	0.0130738	CG5397, BDL, CG10175	61	32	10996	16.8996	0.896017	0.933496	0.933496
GOTERM_BP_DIRECT	GO:0043266~regulation of potassium ion transport	2	2.46914	0.0162819	CG2121, CG4928	61	3	10996	120.175	0.940604	0.933496	0.933496
GOTERM_BP_DIRECT	GO:0006937~regulation of muscle contraction	2	2.46914	0.0269914	CG2121, CG4928	61	5	10996	72.1049	0.990962	1	1
GOTERM_BP_DIRECT	GO:0060361~flight	2	2.46914	0.0635795	MLC2, GLYP	61	12	10996	30.0437	0.999988	1	1
GOTERM_BP_DIRECT	GO:0030239~myofibril assembly	2	2.46914	0.0788427	MLC2, PRM	61	15	10996	24.035	0.999999	1	1
GOTERM_CC_DIRECT	GO:0030018~Z disc	3	3.7037	0.0151222	PGLYM78, ALD, MLP60A	55	35	10026	15.6249	0.593033	0.315262	0.309919
GOTERM_CC_DIRECT	GO:0005887~integral component of plasma membrane	8	9.87654	0.0154425	VMAT, ATPALPHA, CG6356, CG5397, BDL, CG4019, CG10175, CG7084	55	490	10026	2.97618	0.600768	0.315262	0.309919
GOTERM_CC_DIRECT	GO:0030016~myofibril	2	2.46914	0.0160727	MLC2, PRM	55	3	10026	121.527	0.61557	0.315262	0.309919
GOTERM_CC_DIRECT	GO:0055120~striated muscle dense body	2	2.46914	0.0213737	CG2121, CG4928	55	4	10026	91.1455	0.720491	0.315262	0.309919
GOTERM_CC_DIRECT	GO:0031430~M band	2	2.46914	0.0474612	PGLYM78, ALD	55	9	10026	40.5091	0.943235	0.560042	0.55055
GOTERM_CC_DIRECT	GO:0009986~cell surface	3	3.7037	0.067442	CG5397, WRAPPER, CG10175	55	79	10026	6.92244	0.983749	0.633178	0.622446
GOTERM_CC_DIRECT	GO:0005622~intracellular	5	6.17284	0.0805079	CAPA, LQF, CG5973, CG10657, CG3823	55	304	10026	2.99821	0.992931	0.633178	0.622446
GOTERM_CC_DIRECT	GO:0005615~extracellular space	7	8.64198	0.0942714	CAPA, TEP4, SCAF, CG16756, CYS, CG15201, MFAS	55	587	10026	2.17383	0.997097	0.633178	0.622446
GOTERM_MF_DIRECT	GO:0008289~lipid binding	3	3.7037	0.0174731	ATPSYNC, FABP, DBI	62	31	9284	14.4912	0.822272	0.953733	0.953733
GOTERM_MF_DIRECT	GO:0015459~potassium channel regulator activity	2	2.46914	0.0324302	CG2121, CG4928	62	5	9284	59.8968	0.960476	0.953733	0.953733
GOTERM_MF_DIRECT	GO:0005215~transporter activity	4	4.93827	0.0346617	CG5973, CG10657, FABP, CG3823	62	109	9284	5.49512	0.968479	0.953733	0.953733
GOTERM_MF_DIRECT	GO:0016787~hydrolase activity	5	6.17284	0.0389279	SCAF, CG17572, JHEH3, ALPHA-EST8, CG10175	62	195	9284	3.83954	0.979579	0.953733	0.953733
GOTERM_MF_DIRECT	GO:0004869~cysteine-type endopeptidase inhibitor activity	2	2.46914	0.0513895	CG31313, CYS	62	8	9284	37.4355	0.994316	1	1
INTERPRO	IPR001071:Cellular retinaldehyde binding/alpha-tocopherol transport	3	3.7037	0.0060334	CG5973, CG10657, CG3823	69	19	10984	25.135	0.608594	0.422592	0.419866
INTERPRO	IPR018073:Proteinase inhibitor I25, cystatin, conserved site	2	2.46914	0.0123439	CG31313, CYS	69	2	10984	159.188	0.854155	0.422592	0.419866
INTERPRO	IPR020381:Proteinase inhibitor I25, cystatin, conserved region	2	2.46914	0.0123439	CG31313, CYS	69	2	10984	159.188	0.854155	0.422592	0.419866
INTERPRO	IPR011074:CRAL/TRIO, N-terminal domain	3	3.7037	0.0137665	CG5973, CG10657, CG3823	69	29	10984	16.4678	0.883356	0.422592	0.419866
INTERPRO	IPR010291:Ion channel regulatory protein, UNC-93	2	2.46914	0.0184594	CG2121, CG4928	69	3	10984	106.126	0.944309	0.422592	0.419866
INTERPRO	IPR001251:CRAL-TRIO domain	3	3.7037	0.019701	CG5973, CG10657, CG3823	69	35	10984	13.6447	0.954231	0.422592	0.419866
INTERPRO	IPR002018:Carboxylesterase, type B	3	3.7037	0.0207776	CG5397, ALPHA-EST8, CG10175	69	36	10984	13.2657	0.961398	0.422592	0.419866
INTERPRO	IPR020846:Major facilitator superfamily domain	5	6.17284	0.0230178	VMAT, CG6356, CG2121, CG4928, CG7084	69	175	10984	4.54824	0.972933	0.422592	0.419866
INTERPRO	IPR000010:Proteinase inhibitor I25, cystatin	2	2.46914	0.0245376	CG31313, CYS	69	4	10984	79.5942	0.978737	0.422592	0.419866
INTERPRO	IPR002347:Glucose/ribitol dehydrogenase	3	3.7037	0.0484612	CG3699, PDH, CG11200	69	57	10984	8.37834	0.999547	0.751149	0.746303
INTERPRO	IPR019826:Carboxylesterase type B, active site	2	2.46914	0.0946459	ALPHA-EST8, CG10175	69	16	10984	19.8986	1	1	1
KEGG_PATHWAY	dme01100:Metabolic pathways	12	14.8148	0.00352635	CG3961, ND-B15, ATPSYNC, UGT35B, CG5177, GFAT1, PGLYM78, ALD, MIPP1, CG6084, ECT3, GLYP	17	901	2737	2.14428	0.128701	0.137528	0.137528
KEGG_PATHWAY	dme00010:Glycolysis / Gluconeogenesis	3	3.7037	0.0371253	PGLYM78, ALD, MIPP1	17	53	2737	9.11321	0.771323	0.723943	0.723943
SMART	SM00516:SEC14	3	3.7037	0.0103094	CG5973, CG10657, CG3823	29	29	5218	18.6136	0.267203	0.309281	0.309281
SMART	SM00043:CY	2	2.46914	0.0212981	CG31313, CYS	29	4	5218	89.9655	0.475781	0.319471	0.319471
SMART	SM01100:SM01100	2	2.46914	0.0776367	CG5973, CG10657	29	15	5218	23.9908	0.911476	0.776367	0.776367
UP_KEYWORDS	Signal	32	39.5062	0.000964211	CG14419, CG17549, CG42329, UGT35B, CG7299, MIPP1, BDL, CG9297, CAPA, CG3588, SCAF, CG7300, WRAPPER, CG16756, CG34165, CG31313, CG14275, HUI, ECT3, CG11200, CG10175, CG14277, CG15201, MFAS, CG1299, TEP4, CG17572, CG5397, PIO, OBST-E, CG18302, LUSH	81	3176	13921	1.73163	0.0787257	0.081958	0.0809938
UP_KEYWORDS	Lipid-binding	3	3.7037	0.00207361	ATPSYNC, FABP, DBI	81	12	13921	42.966	0.161751	0.0881283	0.0870915
UP_KEYWORDS	Muscle protein	3	3.7037	0.00371444	MLC2, PRM, ACT79B	81	16	13921	32.2245	0.27117	0.105242	0.104004
UP_KEYWORDS	Oxidoreductase	9	11.1111	0.0218338	ND-B15, CG3699, CG9747, PDH, CG34172, CG3270, CG6084, SOD2, CG11200	81	601	13921	2.57367	0.846865	0.463969	0.458511
UP_KEYWORDS	Hydrolase	15	18.5185	0.0654862	ATPSYNC, JHEH3, MIPP1, CG9990, CG1299, ATPALPHA, CG17572, SCAF, CG5397, CG5177, ALPHA-EST8, CG16756, CG18302, ECT3, CG10175	81	1581	13921	1.63059	0.996839	1	1
UP_KEYWORDS	Acetylation	3	3.7037	0.0999041	ALD, MLC2, ACT79B	81	93	13921	5.54401	0.99987	1	1
